# Supplementary material for: Meta-analysis of gene expression disease signatures in colonic biopsy tissue from patients with ulcerative colitis
Source: Sci Rep. 2021 Sep 14;11:18243. doi: 10.1038/s41598-021-97366-5 (PMC8440637; doi:10.1038/s41598-021-97366-5)
Supplement: Supplementary file 1 — Supplementary Information 1. [file 41598_2021_97366_MOESM1_ESM.csv]

Supplemental Table 1- Linggi et. al 2020-TBD				DEG , abs(log2FC > 1.5), adjusted p-value <.05, abs(sigcon) >= 6
SYMBOL	HUGO Gene Symbol
signcon	Number of datasets with the same sign of log2 Fold change
randomSummary	Log2 FC of meta-analysis
randomCi.lb	95% CI lower bound of meta-analysis							0.584962501
randomCi.ub	95% CI upper bound of meta-analysis
randomP	P-value of metanalysis
rank	rank of DEG according to Topconfects
adjP	BH adjusted P-value
SYMBOL	signcon	randomSummary	randomCi.lb	randomCi.ub	randomP	rank	adjP
AQP8	-8	-4.273211045	-5.784976469	-2.761445621	3.02E-08	7	0.000000992
CLDN8	-8	-3.225810777	-4.276521146	-2.175100409	1.77E-09	11	8.77E-08
LCN2	8	3.308604756	2.205977603	4.411231909	4.07E-09	12	0.00000018
DUOXA2	8	3.309075701	2.165940298	4.452211104	0.000000014	15	0.000000516
HMGCS2	-8	-3.014244736	-4.055931256	-1.972558216	1.42E-08	21	0.000000521
PI3	8	2.93232393	1.927112477	3.937535383	1.08E-08	22	0.000000414
CXCL8	8	2.839833185	1.879190509	3.800475861	6.87E-09	23	0.000000279
UGT2A3	-8	-2.38568071	-3.156365606	-1.614995815	1.30E-09	30	6.68E-08
GUCA2B	-8	-2.431126214	-3.231407742	-1.630844687	2.62E-09	34	0.000000123
PCK1	-8	-2.858842292	-3.891094758	-1.826589826	5.69E-08	35	0.0000017
MMP3	8	3.731083621	2.24491733	5.217249913	0.000000863	37	0.000016
TRPM6	-8	-2.113061647	-2.795482117	-1.430641177	1.29E-09	44	6.63E-08
REG3A	8	4.211572089	2.412897158	6.01024702	0.00000445	49	0.0000607
CHI3L1	8	3.595713192	2.112534032	5.078892353	0.00000202	50	0.0000321
MMP7	8	2.232240867	1.459154132	3.005327601	1.52E-08	53	0.000000554
DUOX2	8	3.648985865	2.119875512	5.178096218	0.00000291	56	0.0000432
MMP9	8	1.864532488	1.268392268	2.460672708	8.78E-10	58	4.86E-08
CHP2	-8	-2.238063867	-3.033353067	-1.442774667	3.48E-08	60	0.00000111
UBD	8	1.957955634	1.310389754	2.605521515	3.10E-09	61	0.000000141
CXCL1	8	2.934612598	1.756649263	4.112575934	0.00000105	64	0.0000188
CFB	8	2.133741067	1.381256905	2.886225229	2.73E-08	65	0.000000914
REG1A	8	4.86265079	2.645545825	7.079755755	0.0000172	68	0.000179473
IDO1	8	2.621763161	1.595135909	3.648390413	0.000000558	71	0.0000113
VNN1	8	2.495777049	1.530713199	3.460840898	0.000000401	73	0.00000858
REG1B	8	4.536176434	2.465228056	6.607124813	0.0000176	77	0.00018317
ANPEP	-8	-1.525100484	-1.981993285	-1.068207682	6.06E-11	81	4.81E-09
S100A8	8	3.644364874	2.037743862	5.250985887	0.00000875	82	0.000105935
ADH1C	-8	-2.099642124	-2.869435574	-1.329848674	0.00000009	83	0.00000252
DMBT1	8	2.598875883	1.554556188	3.643195578	0.00000107	87	0.0000191
TNIP3	8	2.800201092	1.646066999	3.954335186	0.00000198	88	0.0000317
IGFBP5	8	1.912190541	1.234990457	2.589390625	3.12E-08	92	0.00000102
TCN1	8	2.690740738	1.574766278	3.806715198	0.00000229	95	0.0000357
CCL20	8	1.533030476	1.042276627	2.023784325	9.21E-10	96	5.05E-08
SLC6A14	8	3.752923813	2.039753997	5.466093629	0.0000176	100	0.000182841
LAX1	8	1.5069289	1.026062567	1.987795233	8.14E-10	102	4.57E-08
TGM2	8	1.828494221	1.169886459	2.487101983	5.28E-08	103	0.00000161
PDZK1IP1	8	1.816793528	1.156341872	2.477245184	6.99E-08	107	0.00000203
S100P	8	1.564964437	1.034706989	2.095221884	7.27E-09	110	0.000000293
IL1B	8	2.287154132	1.356769072	3.217539191	0.00000145	111	0.0000246
NOS2	8	2.357600516	1.383806212	3.331394819	0.00000208	112	0.0000331
MEP1A	-8	-1.330123244	-1.740063115	-0.920183374	2.02E-10	114	1.37E-08
KRT6B	8	1.591984875	1.033280706	2.150689044	2.34E-08	115	0.000000803
CXCL6	8	2.143137436	1.27619168	3.010083191	0.00000127	117	0.0000219
TNFRSF6B	7	1.65998794	1.060190213	2.259785668	5.82E-08	119	0.00000173
PROK2	8	1.583645654	1.026359068	2.14093224	2.55E-08	120	0.000000863
CLDN2	8	1.361020453	0.926350946	1.795689959	8.41E-10	121	0.000000047
DEFA5	8	3.114553256	1.701204545	4.527901967	0.0000157	122	0.000166508
PRRX1	8	1.683022105	1.065490708	2.300553501	9.21E-08	125	0.00000257
SLC26A2	-8	-2.381838169	-3.39048106	-1.373195278	0.00000369	126	0.0000523
DHRS11	-8	-1.654701659	-2.257934874	-1.051468444	0.000000076	127	0.00000218
S100A9	8	2.346888622	1.355570878	3.338206366	0.00000348	128	0.0000501
MYEOV	8	1.110060258	0.810541153	1.409579362	3.76E-13	129	5.24E-11
SATB2-AS1	-6	-1.844839782	-2.557226145	-1.13245342	0.000000386	130	0.00000833
TNC	8	1.963076115	1.182107557	2.744044673	0.000000837	131	0.0000157
CAPN13	-8	-1.64243788	-2.246341023	-1.038534738	9.79E-08	133	0.0000027
CEMIP	8	1.850688246	1.128582918	2.572793574	0.000000508	134	0.0000104
SELL	8	1.629947162	1.030914746	2.228979578	9.66E-08	135	0.00000267
SLC51A	-8	-2.090274355	-2.94907773	-1.23147098	0.00000184	137	0.0000298
ALDOB	8	1.927192426	1.157280075	2.697104777	0.000000929	138	0.0000171
CXCL13	8	1.715252142	1.057662773	2.372841511	0.000000318	141	0.00000709
BEST4	-8	-1.286260809	-1.70161547	-0.870906148	1.28E-09	142	6.63E-08
BEST2	-8	-1.564969979	-2.137799236	-0.992140721	8.57E-08	143	0.00000242
CKB	-8	-1.458932755	-1.97264712	-0.94521839	0.000000026	145	0.000000875
PHLDA1	8	1.439172476	0.934943795	1.943401158	2.22E-08	146	0.00000077
PPARGC1A	-8	-1.426503885	-1.924272808	-0.928734961	1.94E-08	147	0.000000687
GBP5	8	1.213985035	0.835371933	1.592598137	3.29E-10	148	2.08E-08
COL1A1	8	1.455353913	0.936631105	1.974076721	3.82E-08	149	0.00000121
RHOU	-8	-1.442266056	-1.954484805	-0.930047307	3.41E-08	150	0.0000011
ANXA1	8	1.856538727	1.108340506	2.604736947	0.00000115	152	0.0000202
SLC16A9	-8	-1.902399743	-2.677731881	-1.127067605	0.00000152	154	0.0000255
MMP10	8	2.397497737	1.337776503	3.457218971	0.00000924	158	0.000110165
CDKN2B	-8	-1.368597698	-1.843209002	-0.893986393	1.59E-08	159	0.000000573
ABCG2	-8	-2.507160251	-3.630802644	-1.383517858	0.0000122	160	0.000137021
GREM1	8	1.680561894	1.025572247	2.335551541	0.000000493	162	0.0000102
MT1M	-8	-1.965406249	-2.7832072	-1.147605298	0.00000247	163	0.0000382
BGN	8	1.502749313	0.943777719	2.061720908	0.000000137	168	0.0000036
PLAU	8	1.924859146	1.123879123	2.725839168	0.00000248	169	0.0000382
GBA3	-8	-1.641019215	-2.279859276	-1.002179153	0.000000479	170	0.00000993
OLFML2B	8	0.96196069	0.711078644	1.212842736	5.69E-14	171	9.60E-12
TUBAL3	-8	-1.332151792	-1.796336636	-0.867966947	1.86E-08	173	0.000000661
CLYBL	-8	-1.022361606	-1.309982396	-0.734740817	3.24E-12	174	3.60E-10
MAOA	-8	-1.137936761	-1.493167171	-0.782706351	3.42E-10	175	2.16E-08
PLCE1	-8	-1.054221916	-1.362929485	-0.745514346	2.18E-11	178	1.97E-09
ISX	-8	-1.179854101	-1.567620723	-0.792087479	2.47E-09	183	0.000000117
PECAM1	8	1.763667865	1.039363655	2.487972074	0.00000182	184	0.0000295
ADM	8	1.133396388	0.771558171	1.495234604	8.29E-10	186	4.64E-08
GZMB	8	1.402460204	0.884240924	1.920679484	0.000000113	188	0.00000305
GNA15	8	1.161744938	0.781986879	1.541502997	2.02E-09	189	9.82E-08
THY1	8	1.296493218	0.83835134	1.754635095	2.91E-08	190	0.000000962
LILRB2	8	1.167470259	0.781650002	1.553290516	3.02E-09	193	0.000000138
HSD17B2	-8	-1.32700118	-1.805908675	-0.848093685	5.61E-08	194	0.00000169
SOCS3	8	1.650133058	0.984182778	2.316083339	0.00000119	195	0.0000208
PHLPP2	-8	-1.549828809	-2.159556209	-0.940101409	0.00000063	197	0.0000125
CD55	8	1.801870725	1.044916213	2.558825236	0.00000308	199	0.0000453
NFKBIZ	8	1.133183733	0.762922958	1.503444507	1.99E-09	200	9.68E-08
SP140	8	0.970866325	0.694429349	1.247303301	5.84E-12	202	6.02E-10
C2orf88	-8	-1.115365562	-1.476448096	-0.754283028	1.41E-09	204	0.000000072
PLAUR	8	1.0326467	0.719260127	1.346033272	1.06E-10	205	7.80E-09
LBH	8	0.789732555	0.616806991	0.962658119	3.52E-19	207	1.75E-16
PXMP2	-8	-1.10034856	-1.455067428	-0.745629691	1.20E-09	209	6.32E-08
METTL7B	-8	-1.10301914	-1.460054754	-0.745983527	1.40E-09	210	7.17E-08
FCRL5	8	1.569796935	0.940873871	2.198719999	0.000000998	211	0.000018
SERPINB5	8	2.45405899	1.308448831	3.599669148	0.0000269	213	0.000257641
MZB1	8	1.717396369	1.000883313	2.433909426	0.00000263	214	0.0000399
CPXM1	8	0.943485692	0.678174581	1.208796802	3.17E-12	215	3.55E-10
FDCSP	8	1.384396861	0.860291092	1.90850263	0.000000225	216	0.00000537
HEPACAM2	-8	-1.360035781	-1.872199506	-0.847872055	0.000000194	217	0.00000477
MSN	8	1.094574345	0.737299434	1.451849257	1.92E-09	218	9.37E-08
TDO2	8	1.52569843	0.915982803	2.135414057	0.000000937	219	0.0000172
ADA	8	0.898665485	0.653318107	1.144012864	7.02E-13	221	9.14E-11
CASP1	8	1.273651024	0.808642523	1.738659526	7.95E-08	222	0.00000227
COL4A1	8	1.646522481	0.963006939	2.330038023	0.00000234	223	0.0000364
FCN1	8	0.832947619	0.625625388	1.040269851	3.42E-15	225	7.51E-13
CORO1A	8	0.927555826	0.664688343	1.190423309	4.65E-12	226	4.96E-10
PDE4B	8	1.26599978	0.804380963	1.727618597	7.65E-08	228	0.00000219
AQP9	8	1.819679003	1.031938548	2.607419458	0.00000597	229	0.0000773
CDH5	8	1.126642627	0.743947325	1.509337928	7.92E-09	231	0.000000315
SLC2A3	8	1.325495448	0.825125758	1.825865138	0.000000208	232	0.00000502
CSF3R	8	1.221642592	0.781183873	1.662101311	5.45E-08	233	0.00000165
PPARG	-8	-1.117314882	-1.497409616	-0.737220149	8.34E-09	234	0.000000329
COL1A2	8	1.610168342	0.939785053	2.280551631	0.00000251	236	0.0000386
KLHL5	8	1.330406081	0.823334898	1.837477264	0.000000271	237	0.00000628
RAB31	8	1.294582384	0.808556807	1.780607962	0.000000178	238	0.00000444
ABCB1	-8	-1.948563305	-2.819222876	-1.077903734	0.0000115	239	0.000130628
ZC3H12A	8	1.294252835	0.806930059	1.781575612	0.000000194	240	0.00000476
P2RY8	8	0.977417664	0.676359248	1.27847608	1.98E-10	242	1.34E-08
TRIM22	8	1.164429595	0.75248211	1.57637708	3.02E-08	243	0.000000992
TIMP1	8	1.972892233	1.084547925	2.861236542	0.0000134	244	0.000147661
TSPAN7	-8	-1.221949459	-1.668187527	-0.775711391	0.00000008	245	0.00000228
GCNT2	-8	-1.068000479	-1.42507176	-0.710929198	4.57E-09	247	0.000000198
PIM2	8	1.491054052	0.883636327	2.098471776	0.0000015	248	0.0000253
MMP12	8	2.29031993	1.210685864	3.369953996	0.0000321	249	0.000298334
KYNU	8	2.535216302	1.310886547	3.759546058	0.0000494	250	0.000424103
CCL19	8	1.091933145	0.718765089	1.465101202	9.75E-09	251	0.000000378
DPP10	-8	-1.337304417	-1.85736343	-0.817245404	0.000000466	253	0.00000972
FXYD3	-8	-0.829611395	-1.049530579	-0.60969221	1.43E-13	254	2.22E-11
BIRC3	8	1.227185605	0.771729336	1.682641873	0.000000129	255	0.00000341
COL6A3	8	1.678056647	0.953868441	2.402244854	0.00000558	257	0.0000732
AHCYL2	-8	-0.961913651	-1.262438127	-0.661389175	3.53E-10	258	2.22E-08
SLC22A5	-8	-1.429999123	-2.008251851	-0.851746396	0.00000125	260	0.0000217
FMO5	-8	-1.110415218	-1.499279977	-0.72155046	2.18E-08	261	0.000000761
C4BPB	8	2.091709992	1.120136115	3.063283868	0.0000245	263	0.000239871
NHSL1	-6	-0.96427774	-1.267591923	-0.660963556	4.63E-10	264	2.84E-08
CXCR2	8	1.480327959	0.870846625	2.089809293	0.00000193	265	0.000031
CWH43	-8	-1.791842221	-2.586573766	-0.997110676	0.00000991	267	0.000116047
CXCL2	8	2.083751507	1.115399008	3.052104006	0.0000247	268	0.000241414
ALDH1A2	8	1.335972704	0.811495015	1.860450393	0.000000596	269	0.000012
SCD	8	1.085803816	0.709355866	1.462251766	1.57E-08	270	0.00000057
MGP	8	1.580546379	0.909694781	2.251397977	0.00000388	271	0.0000543
REG4	8	2.227998025	1.171976278	3.284019773	0.0000355	272	0.000322953
SELENBP1	-8	-1.443321196	-2.032985069	-0.853657322	0.00000161	273	0.0000268
NR1H4	-8	-1.04550426	-1.401074306	-0.689934214	8.26E-09	275	0.000000327
MAP3K8	8	0.706092667	0.551258153	0.86092718	3.96E-19	278	1.94E-16
WARS	8	1.487810433	0.86691205	2.108708815	0.00000265	279	0.0000401
SCUBE2	-8	-1.075348806	-1.450812672	-0.699884939	1.98E-08	281	0.0000007
CD52	8	0.740589224	0.564672251	0.916506197	1.57E-16	282	4.65E-14
OLFM4	8	2.049680678	1.09194022	3.007421137	0.0000273	283	0.000261359
IRF1	8	0.851908987	0.607882787	1.095935186	7.79E-12	285	7.65E-10
CXCL11	8	1.869544883	1.017904921	2.721184845	0.0000169	286	0.000176879
SLC3A1	-8	-1.453834304	-2.057525342	-0.850143267	0.00000236	287	0.0000365
GPX7	8	0.946141045	0.643902856	1.248379234	8.49E-10	288	4.72E-08
SEMA4D	8	0.92952332	0.636478007	1.222568634	5.07E-10	289	3.05E-08
C4BPA	8	2.141248047	1.123184309	3.159311785	0.0000375	291	0.000338173
WSCD1	-8	-1.176886347	-1.619851739	-0.733920956	0.000000192	292	0.00000472
IRAK3	8	1.240227573	0.75919982	1.721255325	0.000000434	293	0.0000092
SATB2	-8	-1.111416054	-1.5154299	-0.707402209	6.98E-08	294	0.00000203
ATP8B2	8	0.792444139	0.578690763	1.006197515	3.70E-13	295	5.18E-11
C11orf96	6	0.656830549	0.524137427	0.789523671	2.96E-22	297	2.17E-19
IGSF9	-8	-1.076013233	-1.460638354	-0.691388111	4.18E-08	298	0.00000131
IL33	8	1.132663775	0.713592819	1.551734731	0.000000117	299	0.00000316
CHRDL2	8	0.887395769	0.615166395	1.159625143	1.67E-10	300	1.17E-08
NCOA7	8	0.916855529	0.626576261	1.207134798	5.99E-10	301	3.52E-08
CA7	-8	-1.128559631	-1.545915544	-0.711203717	0.000000116	302	0.00000312
SOCS1	8	1.229044684	0.750790936	1.707298432	0.000000473	303	0.00000983
ZG16B	8	1.110608756	0.703084965	1.518132547	9.22E-08	304	0.00000257
SLC4A4	-8	-1.191637208	-1.648728563	-0.734545854	0.000000323	305	0.00000718
MNDA	8	1.538380428	0.872704094	2.204056762	0.00000591	306	0.0000767
APOL1	8	1.38454233	0.811275702	1.957808958	0.0000022	307	0.0000346
VIPR1	-8	-1.316212316	-1.848635725	-0.783788907	0.00000126	308	0.0000219
SLC51B	-8	-1.317193004	-1.850256335	-0.784129674	0.00000128	310	0.0000221
PCDH17	8	1.103296914	0.698517664	1.508076165	9.18E-08	311	0.00000257
MEOX1	8	0.687962601	0.532598538	0.843326664	4.00E-18	312	1.64E-15
CCR7	8	0.880431433	0.608894592	1.151968273	2.08E-10	313	0.000000014
FGR	8	1.045160412	0.674193323	1.416127501	3.35E-08	314	0.00000108
PFKFB3	8	1.402700604	0.816117406	1.989283801	0.00000277	315	0.0000416
PKIB	-8	-1.348860507	-1.903366975	-0.79435404	0.00000186	317	0.0000301
ENTPD5	-8	-1.225672079	-1.706318577	-0.745025581	0.000000579	318	0.0000117
CYP4X1	8	0.933661882	0.628975359	1.238348406	1.90E-09	320	9.33E-08
CCN4	7	1.610003662	0.896924256	2.323083067	0.00000963	321	0.000113379
A1CF	-8	-1.042462874	-1.413509786	-0.671415962	3.66E-08	322	0.00000116
PDE6A	-8	-1.179295533	-1.633246118	-0.725344947	0.000000355	323	0.00000777
SRI	-8	-1.129457301	-1.553758166	-0.705156437	0.000000182	325	0.00000452
HPGD	-8	-0.991078126	-1.331843159	-0.650313092	0.000000012	326	0.00000045
CES2	-8	-0.972933143	-1.303322197	-0.642544088	7.85E-09	328	0.000000313
CD19	8	0.906972899	0.616361652	1.197584146	9.54E-10	329	5.21E-08
ZBP1	8	1.412470027	0.81612471	2.008815345	0.00000345	330	0.0000496
SLC17A4	-8	-1.58255267	-2.282039233	-0.883066106	0.00000924	331	0.000110165
SLC26A3	-8	-1.139928037	-1.572459264	-0.70739681	0.00000024	334	0.00000565
EPB41L4B	-8	-1.024283022	-1.387188318	-0.661377725	3.17E-08	335	0.00000103
EPHX2	-8	-1.085133345	-1.485275189	-0.684991502	0.000000107	336	0.0000029
SLC7A5	8	1.301202172	0.769231171	1.833173174	0.00000163	338	0.0000272
CTSH	8	1.015160491	0.656033975	1.374287007	3.02E-08	339	0.000000992
IL27RA	8	0.590847022	0.488730705	0.692963339	8.28E-30	340	2.31E-26
CDH3	8	1.755965872	0.946935944	2.564995799	0.000021	341	0.000211164
FADS1	8	1.00258256	0.650210891	1.354954228	2.45E-08	342	0.000000836
XBP1	8	0.956070807	0.631918991	1.280222624	7.43E-09	343	0.000000298
SERPINA3	8	2.100712172	1.081355366	3.120068977	0.0000536	344	0.000454406
GABRP	8	0.947197141	0.62779387	1.266600413	6.16E-09	346	0.000000255
MAMDC2	-8	-0.861851119	-1.129375972	-0.594326266	2.72E-10	347	1.75E-08
TYMP	8	0.870271234	0.596126916	1.144415551	4.91E-10	350	2.97E-08
PPP1R16B	8	0.745430995	0.547152018	0.943709972	1.73E-13	351	2.66E-11
MT1F	-8	-1.301539434	-1.838442429	-0.764636438	0.00000202	353	0.0000321
TMEM163	8	1.000066671	0.64653017	1.353603172	2.95E-08	354	0.000000972
DOCK2	8	0.804662852	0.570014761	1.039310943	1.80E-11	355	1.65E-09
DYRK2	-8	-0.654896405	-0.798618823	-0.511173986	4.22E-19	356	2.03E-16
PRR15	-8	-0.961103535	-1.291527764	-0.630679306	1.19E-08	357	0.00000045
RAC2	8	1.116935486	0.690517805	1.543353168	0.000000284	360	0.0000065
COBL	-8	-0.8189484	-1.063966081	-0.57393072	5.72E-11	362	4.55E-09
CA2	-8	-1.090626229	-1.502663644	-0.678588813	0.000000213	364	0.00000511
EDN3	-8	-1.149182078	-1.598456698	-0.699907458	0.000000535	365	0.0000109
SERPING1	8	1.146185929	0.698375892	1.593995966	0.000000526	366	0.0000107
SERPINA1	8	1.186192736	0.713756709	1.658628763	0.000000861	367	0.000016
GBP1	8	1.385981707	0.791202411	1.980761004	0.00000494	369	0.000066
PIGZ	-8	-1.093733738	-1.510634912	-0.676832563	0.000000272	370	0.00000628
BASP1	8	1.113923016	0.683343044	1.544502988	0.000000397	371	0.00000852
LYN	8	1.211469845	0.721168074	1.701771616	0.00000128	372	0.0000221
DDIT4	8	1.07557384	0.668108894	1.483038786	0.00000023	373	0.00000545
APLNR	8	0.937094915	0.613349687	1.260840142	0.000000014	375	0.000000516
STOM	8	1.149305885	0.695687366	1.602924403	0.000000684	376	0.0000134
PTGDS	8	1.019369414	0.645050873	1.393687954	9.42E-08	377	0.00000261
CTSK	8	1.505633157	0.832340591	2.178925723	0.0000117	378	0.000132178
TMEM98	-8	-0.851784914	-1.125292851	-0.578276977	1.04E-09	379	5.62E-08
MMRN1	8	0.665401782	0.505397498	0.825406067	3.62E-16	382	9.69E-14
CATSPERB	8	1.093274344	0.670832933	1.515715755	0.000000393	384	0.00000845
SYTL2	-8	-0.851625355	-1.126458874	-0.576791836	1.25E-09	386	6.51E-08
CD27	8	0.952465198	0.614660531	1.290269865	3.27E-08	389	0.00000105
CYP4F12	-8	-0.966272431	-1.312557892	-0.619986969	4.52E-08	390	0.00000141
HLA-DOB	8	1.013873187	0.638265352	1.389481021	0.000000122	391	0.00000325
DDC	-8	-0.91923201	-1.237495852	-0.600968168	1.51E-08	392	0.00000055
CTLA4	8	1.127197691	0.680426077	1.573969304	0.000000762	393	0.0000145
FOXQ1	8	1.462015238	0.808549209	2.115481266	0.0000116	394	0.000131089
MTMR11	-8	-0.969032782	-1.31969313	-0.618372433	6.09E-08	395	0.0000018
HSD11B2	-8	-1.012749614	-1.390629856	-0.634869372	0.00000015	396	0.00000385
ACOX1	-8	-1.084535019	-1.507070292	-0.661999745	0.000000489	397	0.0000101
CD79A	8	1.306792711	0.746729089	1.866856333	0.0000048	398	0.0000645
HYAL1	8	0.703796198	0.513844458	0.893747939	3.82E-13	400	5.29E-11
CA12	-8	-0.866036583	-1.15596859	-0.576104575	4.79E-09	401	0.000000207
IGFBP7	8	1.074113329	0.655894724	1.492331934	0.000000481	402	0.00000997
SLC19A3	-8	-0.955268965	-1.301061032	-0.609476897	6.15E-08	404	0.00000181
C1R	8	1.124667426	0.674343625	1.574991228	0.000000983	405	0.0000178
LUM	8	1.010477167	0.630505202	1.390449133	0.000000187	406	0.00000462
PDPN	8	1.523740379	0.826058826	2.221421932	0.0000186	408	0.000191345
MS4A12	-8	-1.388629195	-2.003918659	-0.773339731	0.00000972	409	0.00011413
PLS3	8	0.766763063	0.534973871	0.998552254	8.96E-11	410	6.80E-09
EXPH5	-8	-1.458337665	-2.117292133	-0.799383197	0.0000144	411	0.000155589
S100A4	8	0.711475689	0.513177005	0.909774374	2.03E-12	412	2.37E-10
BCL6	8	0.911648839	0.588206293	1.235091386	3.31E-08	415	0.00000107
COL5A2	8	1.301964486	0.735691516	1.868237456	0.0000066	417	0.0000841
TACSTD2	8	0.993982543	0.616916557	1.37104853	0.000000238	418	0.00000562
C2	8	1.450830334	0.790402857	2.111257812	0.0000166	419	0.00017489
ACSF2	-8	-1.58104104	-2.321995905	-0.840086174	0.0000289	421	0.000273064
FYN	8	0.907313505	0.582560482	1.232066528	4.35E-08	422	0.00000136
CXCL10	8	1.725339526	0.894325155	2.556353896	0.0000472	423	0.000408462
MT1H	-8	-1.126911044	-1.587852318	-0.665969769	0.00000165	424	0.0000275
KDELR3	8	1.207293126	0.695876795	1.718709456	0.00000371	426	0.0000526
CFI	8	1.734149978	0.896418322	2.571881635	0.0000497	428	0.000426045
UGT1A1	-8	-1.222468086	-1.743635753	-0.701300419	0.00000428	429	0.0000589
PSMB9	8	1.085083951	0.647915335	1.522252567	0.00000115	431	0.0000201
PSAT1	8	1.248491664	0.709647202	1.787336125	0.00000559	432	0.0000733
KLK1	-8	-0.777443624	-1.024873046	-0.530014201	7.35E-10	433	4.19E-08
TPST2	8	0.869518924	0.56475668	1.174281169	2.24E-08	434	0.000000778
VWF	8	1.616556433	0.848534295	2.384578572	0.000037	435	0.000334426
FSTL1	8	1.272353343	0.717679538	1.827027147	0.00000693	436	0.0000875
EPHA2	8	0.748770851	0.518332819	0.979208884	1.91E-10	437	1.31E-08
SPNS2	8	1.031073784	0.625326944	1.436820625	0.000000634	438	0.0000125
PTGDR	-8	-1.028600564	-1.432858372	-0.624342757	0.000000613	439	0.0000122
RUNDC3B	-8	-1.342443159	-1.942004519	-0.742881799	0.0000114	440	0.000129724
SOD2	8	1.218910036	0.695923494	1.741896578	0.00000492	441	0.0000659
STC1	8	1.243599018	0.704479916	1.782718121	0.00000615	442	0.0000791
FUT8	8	1.045105124	0.629188738	1.461021509	0.000000844	443	0.0000158
ART3	8	0.892306512	0.570864242	1.213748783	5.31E-08	444	0.00000161
PIM3	8	0.730637031	0.509186455	0.952087606	1.00E-10	445	7.45E-09
FRZB	-8	-0.595206505	-0.733058867	-0.457354144	2.62E-17	447	8.68E-15
SMOX	8	0.895810912	0.570203866	1.221417958	6.96E-08	449	0.00000203
NDRG2	-8	-0.764832796	-1.008883981	-0.52078161	8.13E-10	450	4.57E-08
C3	8	1.301012005	0.723028411	1.878995598	0.0000103	452	0.000119054
CCL18	8	1.667408327	0.860804355	2.474012299	0.0000509	453	0.000434241
ARHGAP30	8	0.807344837	0.536075779	1.078613894	5.44E-09	455	0.00000023
IGKC	6	1.702302601	0.873102199	2.531503003	0.0000573	459	0.000479863
XK	-8	-0.760251572	-1.00278409	-0.517719053	8.06E-10	460	4.54E-08
LRP8	8	1.020129508	0.615617198	1.424641818	0.00000077	461	0.0000147
RGCC	6	1.300779658	0.721162077	1.88039724	0.0000109	462	0.000125134
TNFRSF11B	8	0.790604967	0.528987326	1.052222608	3.16E-09	463	0.000000143
IL1RN	8	2.266435116	1.085241742	3.447628491	0.000169429	464	0.001164843
PLAAT4	7	0.803586592	0.532997719	1.074175466	5.86E-09	465	0.000000246
GSTM4	-8	-0.682958333	-0.878270799	-0.487645868	7.21E-12	466	7.22E-10
ITPKA	-8	-0.88277639	-1.20304805	-0.562504731	6.58E-08	467	0.00000192
CDX2	-8	-0.778302022	-1.033708325	-0.52289572	2.33E-09	470	0.000000112
EGFL6	8	1.079070407	0.635368068	1.522772746	0.00000187	471	0.0000302
SULT1A1	-8	-0.668362155	-0.855600349	-0.481123962	2.63E-12	472	3.00E-10
LEF1	8	0.845439465	0.547262762	1.143616167	2.74E-08	473	0.000000916
LRRC19	-8	-1.121539478	-1.592282187	-0.65079677	0.00000302	474	0.0000446
COL12A1	8	1.368782404	0.743305917	1.994258892	0.0000179	475	0.000185769
STAT1	8	1.186229095	0.674595357	1.697862832	0.00000551	476	0.0000725
COL18A1	8	0.833491554	0.541925977	1.125057131	2.11E-08	477	0.000000737
NAT8B	-8	-0.862965505	-1.174426259	-0.551504751	5.62E-08	479	0.00000169
DAPP1	8	1.502819541	0.788638473	2.21700061	0.0000372	482	0.00033574
RAMP3	8	0.867259525	0.551278452	1.183240599	7.47E-08	483	0.00000215
SLC9A2	-8	-1.038686122	-1.462221437	-0.615150806	0.00000153	484	0.0000258
ANKRD44	6	0.73530954	0.501717509	0.96890157	6.84E-10	486	3.93E-08
CEBPB	8	0.882990462	0.556508251	1.209472673	0.000000115	487	0.0000031
ACAT1	-8	-0.924372371	-1.276889322	-0.57185542	0.000000276	488	0.00000635
LIPG	8	1.066678568	0.624777803	1.508579334	0.00000223	489	0.000035
BHLHE40	8	1.063744931	0.622871307	1.504618555	0.00000226	492	0.0000352
PLEKHS1	8	0.684762086	0.48162603	0.887898142	3.92E-11	493	3.33E-09
CHST15	8	1.219016588	0.680432515	1.75760066	0.00000916	494	0.000109414
GNG11	8	0.742427059	0.502702452	0.982151666	1.28E-09	495	6.62E-08
NR5A2	-8	-0.659586886	-0.847288944	-0.471884829	5.68E-12	496	5.91E-10
TAP1	8	0.889968398	0.557336719	1.222600078	0.000000157	498	0.00000402
SLC35G1	-8	-1.350102064	-1.971666823	-0.728537305	0.0000207	499	0.000208824
SAMD9L	8	1.254116853	0.692368066	1.81586564	0.0000121	500	0.000135718
EVI2B	8	1.102044902	0.635513641	1.568576163	0.00000366	501	0.000052
TRIB2	8	1.433856753	0.758190633	2.109522874	0.0000319	502	0.000296896
MGAT4B	-8	-0.689058163	-0.896884761	-0.481231564	8.12E-11	503	6.26E-09
PRDX4	8	0.788434177	0.517903306	1.058965048	1.12E-08	504	0.000000426
FGF9	-8	-0.670682407	-0.867860185	-0.473504629	2.62E-11	505	2.31E-09
ABCA8	-8	-1.044889695	-1.477666445	-0.612112946	0.00000222	506	0.0000348
SAA2	8	1.98161344	0.959869352	3.003357528	0.000143976	507	0.001021391
RPS6KA2	8	1.031511101	0.607045683	1.455976519	0.00000191	508	0.0000307
IFITM3	8	1.127549168	0.642562244	1.612536092	0.0000052	509	0.0000688
ANKRD9	-8	-0.979577806	-1.371568443	-0.587587169	0.000000969	510	0.0000176
SERPINB7	8	1.440822676	0.758205647	2.123439704	0.0000352	511	0.000321028
SEC14L1	8	0.909491304	0.561047128	1.25793548	0.000000312	512	0.00000699
NAAA	-8	-0.887099813	-1.222355841	-0.551843785	0.000000215	513	0.00000516
SLC22A23	-8	-0.790018187	-1.064165944	-0.515870431	1.62E-08	514	0.000000584
TCF4	8	0.981851005	0.586545175	1.377156836	0.00000113	515	0.0000198
ARHGAP44	-8	-1.099617225	-1.569575259	-0.629659191	0.00000452	516	0.0000613
MYO1A	-8	-0.8154726	-1.106517913	-0.524427287	3.98E-08	517	0.00000126
PLEK	8	1.355011257	0.723461227	1.986561287	0.0000261	518	0.000252006
CDHR5	-8	-0.87808953	-1.209165194	-0.547013866	0.000000201	519	0.00000489
IFI16	8	1.040803494	0.606904437	1.474702551	0.00000258	520	0.0000394
GPR183	8	0.938888345	0.56826933	1.30950736	0.000000686	523	0.0000134
MMP1	8	2.654809753	1.20454713	4.105072377	0.00033341	524	0.002009549
SLC25A34	-8	-1.203040492	-1.740873621	-0.665207364	0.0000116	525	0.000131568
FABP1	-8	-0.703741612	-0.926508987	-0.480974237	5.95E-10	526	3.51E-08
C1S	8	1.231393282	0.674672723	1.78811384	0.0000146	528	0.000156829
RAVER2	-8	-1.137782879	-1.635399368	-0.64016639	0.00000742	529	0.0000924
HLA-DRB1	8	1.102871253	0.627051698	1.578690807	0.00000555	530	0.0000729
UBE2L6	8	1.135139242	0.638916449	1.631362035	0.00000734	531	0.0000917
FER1L4	8	0.746467937	0.495795521	0.997140353	5.33E-09	532	0.000000226
LDB2	8	0.911510362	0.556469707	1.266551016	0.000000486	533	0.00001
SH3BGRL2	-8	-0.833901074	-1.140250988	-0.52755116	9.55E-08	534	0.00000264
CXCL9	8	2.004826187	0.958977166	3.050675208	0.000171876	535	0.001178757
DEFB4A	7	2.756662267	1.23922474	4.274099794	0.000370036	536	0.002187702
ADGRE2	7	1.091950549	0.62206622	1.561834879	0.00000525	537	0.0000694
CHMP4B	-8	-0.604859415	-0.767334576	-0.442384254	2.95E-13	539	4.24E-11
ACADS	-8	-0.891103794	-1.234919543	-0.547288045	0.000000378	540	0.0000082
CHI3L2	8	1.058247174	0.608500416	1.507993932	0.00000399	541	0.0000556
CHRNA1	-8	-0.679156823	-0.889218876	-0.46909477	2.35E-10	542	1.54E-08
CDHR1	-8	-1.340763564	-1.96993456	-0.711592569	0.0000296	544	0.000278759
PMEPA1	8	0.943859746	0.565613371	1.322106122	0.000001	545	0.0000181
PRDX6	-8	-0.889934053	-1.234068628	-0.545799479	0.000000401	546	0.00000859
SULT1A2	-8	-0.878446624	-1.215779241	-0.541114007	0.000000333	547	0.00000736
TFPI	8	0.938427083	0.563029386	1.313824781	0.000000961	548	0.0000175
IFITM2	8	1.206326151	0.660420106	1.752232195	0.0000148	549	0.000159176
NNMT	8	1.451396329	0.749731108	2.15306155	0.0000503	550	0.000430696
DEFA6	8	2.280194505	1.05354414	3.506844869	0.000269127	552	0.001688254
PODXL	8	0.811537128	0.514930466	1.108143791	0.000000082	553	0.00000233
VNN2	8	1.291274272	0.690214972	1.892333571	0.0000255	554	0.000247251
AEBP1	8	0.808138601	0.5135247	1.102752501	0.000000076	555	0.00000218
HSH2D	8	0.603405429	0.438579323	0.768231535	7.22E-13	556	9.36E-11
AGPAT4	8	0.850643732	0.528619683	1.172667781	0.000000225	557	0.00000537
CYTH4	8	0.71471694	0.478912738	0.950521142	2.84E-09	558	0.000000132
FGFR3	-8	-1.044188349	-1.489229227	-0.599147472	0.00000425	559	0.0000586
NXPE4	-6	-1.26845109	-1.856222737	-0.680679443	0.0000234	560	0.000231293
ACSS2	-8	-0.699647048	-0.926719591	-0.472574506	1.55E-09	562	7.83E-08
CD44	8	1.13839081	0.632423043	1.644358578	0.0000103	563	0.000119961
PDZD3	-8	-1.107634067	-1.594430864	-0.620837271	0.00000821	565	0.000100474
MIER3	-8	-1.124653531	-1.622516551	-0.626790511	0.00000953	566	0.000112588
CASP5	8	1.118226217	0.624321318	1.612131116	0.0000091	567	0.000109209
ADA2	7	0.917270752	0.551197455	1.283344049	0.000000906	568	0.0000167
CYP2J2	-8	-0.748824755	-1.007712769	-0.489936741	1.44E-08	569	0.000000526
VDR	-8	-0.647644646	-0.842631968	-0.452657324	7.52E-11	572	5.82E-09
SPP1	8	1.598075691	0.798585783	2.3975656	0.0000894	573	0.000693491
IL2RA	8	0.824362105	0.516736238	1.131987972	0.00000015	575	0.00000385
CAMK2N1	-8	-0.954029298	-1.344272439	-0.563786156	0.00000166	576	0.0000275
PRDM1	8	0.972667381	0.570334779	1.374999983	0.00000215	577	0.000034
MT1G	-8	-1.166333983	-1.692088369	-0.640579597	0.0000137	578	0.000150098
PCOLCE	8	1.058930271	0.600492984	1.517367557	0.00000598	579	0.0000774
LRRN2	-8	-0.951423165	-1.341445583	-0.561400747	0.00000174	580	0.0000285
ENPP2	8	0.877404277	0.534254167	1.220554388	0.00000054	581	0.000011
TCIRG1	8	0.683916705	0.464037369	0.90379604	1.09E-09	582	5.83E-08
FCN3	8	0.823653357	0.514684687	1.132622027	0.000000174	583	0.00000435
MUC1	8	0.933554158	0.554178644	1.312929672	0.00000141	584	0.0000241
GBP2	8	0.857619489	0.526465963	1.188773015	0.000000386	585	0.00000833
MT1HL1	-6	-0.699164882	-0.929397648	-0.468932116	2.65E-09	586	0.000000124
PEX11A	-8	-0.818545575	-1.124990782	-0.512100369	0.000000165	587	0.00000416
F2RL2	8	0.978271909	0.569743864	1.386799954	0.00000269	589	0.0000406
TP53INP2	-8	-0.634407281	-0.823538453	-0.445276109	4.89E-11	590	4.02E-09
DTX4	-6	-0.642762316	-0.837233416	-0.448291216	9.29E-11	591	0.000000007
VSIG10	-8	-0.802292346	-1.098580424	-0.506004268	0.000000111	592	0.000003
CDH11	8	1.088546495	0.609561209	1.567531781	0.00000842	593	0.000102467
PADI2	-8	-1.496752784	-2.236837255	-0.756668314	0.0000738	594	0.000591975
SUCLG2	-8	-0.731132331	-0.982429042	-0.479835621	1.18E-08	595	0.000000447
SELP	8	1.434964105	0.733670397	2.136257812	0.0000606	596	0.000504494
FPR1	8	1.682643022	0.823085018	2.542201026	0.000124667	597	0.000909678
SOSTDC1	-8	-0.612174765	-0.787504535	-0.436844996	7.74E-12	598	7.65E-10
PARP9	8	0.97970896	0.569058484	1.390359435	0.00000293	599	0.0000434
PAPLN	8	0.872768725	0.530519093	1.215018358	0.000000579	600	0.0000117
ETFDH	-8	-0.884310549	-1.233989559	-0.534631539	0.000000717	601	0.0000139
COL7A1	8	0.650095374	0.450260768	0.84992998	1.82E-10	602	1.26E-08
FMO4	-8	-0.923619061	-1.298692219	-0.548545902	0.00000139	603	0.0000237
ARFGAP3	8	0.959859603	0.561563524	1.358155683	0.00000232	604	0.0000361
ZBTB7C	-8	-0.828560804	-1.143988293	-0.513133316	0.000000263	605	0.00000609
ARHGAP25	8	0.7796459	0.495477029	1.063814772	7.56E-08	606	0.00000217
IL10RA	8	0.785038704	0.497238229	1.072839179	8.98E-08	607	0.00000252
CD2	8	0.714687496	0.471704781	0.957670211	8.17E-09	610	0.000000324
SLPI	8	0.780183065	0.49518988	1.065176251	8.07E-08	611	0.00000229
SPINK4	8	1.952845065	0.917591228	2.988098903	0.000218019	612	0.00142975
ROBO1	8	1.113434039	0.614771114	1.612096964	0.0000121	613	0.000135387
LINC00888	6	0.858860553	0.523218412	1.194502694	0.00000053	614	0.0000108
SPON2	8	1.127058992	0.619271821	1.634846163	0.0000136	615	0.000148974
NR1I2	-8	-0.63524517	-0.827852657	-0.442637683	1.02E-10	616	7.52E-09
SNCAIP	8	0.690010839	0.462023046	0.917998633	2.99E-09	617	0.000000138
IL1A	8	0.972585457	0.56270618	1.382464734	0.00000331	620	0.0000481
TAGAP	8	1.202568548	0.644725458	1.760411637	0.0000239	622	0.000235377
ALDH18A1	-8	-0.692690172	-0.923704178	-0.461676165	4.18E-09	623	0.000000184
TSC22D3	8	0.70070913	0.464514036	0.936904225	6.08E-09	624	0.000000252
STARD10	-8	-0.615375733	-0.79713631	-0.433615156	3.23E-11	625	2.78E-09
AIM2	8	1.007528219	0.573995384	1.441061055	0.00000524	626	0.0000694
GPR160	-8	-0.798033311	-1.09712673	-0.498939892	0.00000017	627	0.00000427
CA1	-8	-1.60266865	-2.418114626	-0.787222675	0.000117113	628	0.000864706
PLCD1	-8	-0.982743297	-1.400573955	-0.564912639	0.00000403	630	0.000056
PCSK1	8	1.289103001	0.674445241	1.903760761	0.0000395	631	0.000352825
LMCD1	8	0.648258805	0.445102943	0.851414668	4.00E-10	632	2.49E-08
ITGB2	8	1.166749989	0.630350375	1.703149603	0.0000202	633	0.000204202
ADIRF	-8	-1.233068353	-1.812796566	-0.65334014	0.0000306	637	0.000286737
PTGS2	8	1.486729531	0.743746888	2.229712173	0.0000878	638	0.00068294
TMED6	-8	-1.020143437	-1.463729587	-0.576557286	0.00000656	640	0.0000837
PLEKHG6	-8	-0.949080371	-1.347081894	-0.551078849	0.00000296	641	0.0000438
OSM	8	0.651394349	0.44505839	0.857730308	6.11E-10	642	3.58E-08
FKBP11	8	1.399713041	0.711676241	2.087749842	0.0000668	643	0.000546518
PHYH	-8	-0.906822402	-1.27790246	-0.535742345	0.00000167	644	0.0000277
EDNRA	8	0.979321899	0.561124819	1.397518978	0.00000444	646	0.0000606
APBB1IP	8	0.835752753	0.509870478	1.161635029	0.0000005	647	0.0000103
SDR16C5	8	1.038754421	0.581911381	1.495597461	0.00000833	648	0.000101587
GIMAP8	8	0.716353971	0.467151145	0.965556796	1.76E-08	649	0.000000631
SRPX2	8	0.82138644	0.504233053	1.138539828	0.000000385	651	0.00000833
ACKR1	8	1.014839857	0.572722931	1.456956783	0.00000683	652	0.0000865
GLT8D2	8	0.749483448	0.478061315	1.020905581	6.23E-08	653	0.00000183
HHLA2	-8	-0.837275089	-1.165605519	-0.50894466	0.000000579	654	0.0000117
SEMA6A	-8	-0.845676361	-1.179799042	-0.511553681	0.000000702	655	0.0000137
NAMPT	8	1.038648016	0.579955545	1.497340486	0.00000908	656	0.000109131
PTPRR	-8	-1.036592514	-1.494092281	-0.579092747	0.00000896	657	0.000107924
SAMSN1	8	1.020374825	0.573325393	1.467424256	0.00000769	658	0.0000952
CCN1	7	1.253948164	0.655490603	1.852405725	0.0000401	660	0.000357654
STAP2	-8	-0.731016162	-0.992349792	-0.469682532	4.19E-08	661	0.00000131
ITGAX	8	0.926949681	0.539141427	1.314757935	0.0000028	662	0.0000419
WNT5A	8	1.225364753	0.644722777	1.806006729	0.0000353	663	0.000321837
RAPGEFL1	-8	-0.901331479	-1.272908811	-0.529754147	0.00000199	664	0.0000318
CXADR	-8	-0.607607458	-0.78981205	-0.425402866	6.32E-11	665	4.97E-09
CXCR4	8	0.848947773	0.510478739	1.187416807	0.000000883	666	0.0000164
SASH3	8	0.789351674	0.489316349	1.089386999	0.000000252	667	0.00000589
GIMAP7	8	0.698702442	0.456920244	0.94048464	1.48E-08	669	0.000000541
MME	8	0.951614059	0.546152548	1.35707557	0.00000422	670	0.0000584
RDH5	-8	-0.741844675	-1.011597482	-0.472091867	7.04E-08	671	0.00000204
CASP4	8	0.779423828	0.485120989	1.073726666	0.000000209	673	0.00000505
PLXNA1	8	0.587984157	0.417612699	0.758355616	1.34E-11	674	1.25E-09
GPA33	-8	-0.591110554	-0.76354097	-0.418680138	1.83E-11	675	1.67E-09
RETSAT	-8	-0.730427454	-0.993420212	-0.467434697	5.22E-08	677	0.00000159
ENTPD1	8	1.243986082	0.648569091	1.839403074	0.0000422	678	0.000373186
IFNAR2	8	0.769887122	0.481277832	1.058496413	0.000000171	679	0.00000428
ECSCR	7	0.962190119	0.548780305	1.375599934	0.00000507	680	0.0000675
RFTN1	8	0.942616621	0.54178364	1.343449602	0.00000404	681	0.0000562
MYO1D	-8	-0.84920578	-1.189744265	-0.508667296	0.00000102	683	0.0000183
IFIT3	8	1.199725468	0.631674935	1.767776002	0.0000348	686	0.000318291
CIPC	-8	-0.906549732	-1.284715583	-0.52838388	0.00000262	687	0.0000398
MARVELD3	-8	-0.712282048	-0.964578647	-0.459985448	3.14E-08	688	0.00000102
SLC9A3R1	-8	-0.671448674	-0.897329848	-0.445567499	5.67E-09	689	0.000000239
PLCG2	8	0.821120975	0.497969646	1.144272304	0.000000635	690	0.0000125
RGS5	8	1.42875381	0.711487512	2.146020109	0.0000946	691	0.000727108
FAP	8	0.950555079	0.543160957	1.357949201	0.00000481	692	0.0000645
CD72	8	0.79988218	0.48995314	1.10981122	0.000000423	693	0.00000899
PRR16	8	0.78101385	0.483021345	1.079006355	0.000000279	694	0.00000641
BTN3A1	8	0.62907901	0.429618129	0.828539891	6.35E-10	695	3.71E-08
BATF2	8	0.63367468	0.430843742	0.836505617	9.17E-10	697	5.04E-08
PLA2G2A	8	1.332761008	0.676193972	1.989328045	0.0000693	698	0.000563385
RBPMS	8	1.392147921	0.696589566	2.087706276	0.0000875	701	0.000680992
DEGS1	8	0.675931703	0.444695784	0.907167623	1.01E-08	702	0.00000039
BDH1	-8	-0.740351526	-1.013442954	-0.467260099	0.000000108	703	0.00000291
TAP2	8	0.783242531	0.48227755	1.084207511	0.000000338	704	0.00000747
OSBPL1A	-8	-0.879435629	-1.242980688	-0.51589057	0.00000212	705	0.0000336
SLC30A10	-8	-1.729370566	-2.644896587	-0.813844545	0.000213698	706	0.001407375
LRPPRC	-8	-0.593694525	-0.771581923	-0.415807128	6.10E-11	707	4.83E-09
NCF2	8	1.481127335	0.72648981	2.235764859	0.00011966	708	0.000879501
APOBEC3G	8	0.917677535	0.528807265	1.306547805	0.00000374	710	0.0000528
OLFM1	8	1.02292288	0.565101694	1.480744066	0.0000119	711	0.00013391
PDGFRB	8	0.885994988	0.517038874	1.254951102	0.00000252	713	0.0000386
VEGFC	8	0.636156671	0.429690036	0.842623305	1.55E-09	714	7.83E-08
CHN2	-8	-0.761941666	-1.050422823	-0.473460508	0.000000226	715	0.00000538
VWA1	8	0.678007056	0.444013885	0.912000228	1.35E-08	716	0.000000503
P2RY1	-8	-0.822056168	-1.150262755	-0.49384958	0.000000915	717	0.0000169
ICOS	8	0.688474224	0.447074719	0.929873729	2.27E-08	718	0.000000787
PLCD3	-8	-0.730298443	-0.99941744	-0.461179446	0.000000105	721	0.00000286
ARHGDIB	8	0.888749461	0.516423841	1.261075082	0.00000289	722	0.000043
IFITM1	8	1.058305517	0.57552037	1.541090665	0.0000174	723	0.000181119
SLC39A5	-8	-1.023327331	-1.483501913	-0.563152749	0.0000131	725	0.000144548
AQP11	-8	-0.899443484	-1.278959995	-0.519926974	0.0000034	726	0.0000491
FAM20C	8	0.658368171	0.435640433	0.88109591	6.89E-09	727	0.000000279
ABCA12	8	1.456905614	0.713570988	2.20024024	0.00012231	728	0.000894776
DOK3	8	0.962186919	0.540841185	1.383532652	0.00000761	729	0.0000944
CD38	8	1.523841748	0.736448708	2.311234787	0.000148767	730	0.001047613
PTPRF	-8	-0.756719022	-1.044605454	-0.468832589	0.000000258	731	0.00000601
AMACR	-8	-1.228270381	-1.823593778	-0.632946985	0.0000526	732	0.000446687
SOWAHA	-8	-1.132778048	-1.666119512	-0.599436583	0.0000314	733	0.000292972
CLEC4A	8	0.919604292	0.525272045	1.31393654	0.00000486	734	0.0000651
ASS1	8	0.899649823	0.518114103	1.281185544	0.00000381	737	0.0000536
IL13RA2	8	1.575261943	0.752767077	2.397756809	0.000174195	738	0.00119202
HOXA5	-8	-0.791068543	-1.102042204	-0.480094882	0.000000617	740	0.0000123
CDC25B	8	1.126101332	0.596159129	1.656043536	0.0000312	743	0.000290827
GZMK	8	1.020497843	0.558447603	1.482548082	0.000015	748	0.000160489
SLC16A1	-8	-1.40970721	-2.126189693	-0.693224726	0.000115114	749	0.000852202
HCLS1	6	1.090403855	0.582469229	1.598338481	0.0000258	750	0.000249988
HOXA3	-8	-0.668828828	-0.901437024	-0.436220632	1.74E-08	751	0.000000626
STRADB	-8	-0.761034315	-1.05407502	-0.467993609	0.000000358	752	0.00000783
ZDHHC23	-8	-0.738109084	-1.016381605	-0.459836564	0.000000201	754	0.00000489
VIL1	-8	-0.773698364	-1.075396836	-0.471999892	0.0000005	755	0.0000103
XPNPEP2	-8	-0.840690835	-1.186791031	-0.494590639	0.00000193	759	0.000031
OVOL1	-8	-0.672439896	-0.908401589	-0.436478202	2.33E-08	760	0.000000802
SLC13A2	-8	-1.076893115	-1.577898174	-0.575888056	0.0000252	761	0.000245273
NEDD4L	-8	-0.989596446	-1.433468416	-0.545724477	0.0000124	762	0.000138605
ANK3	-8	-1.081404292	-1.586188602	-0.576619983	0.0000268	764	0.000257355
APOBEC3B	-8	-1.514980762	-2.303952788	-0.726008736	0.000167542	765	0.001153865
SGK2	-8	-1.504812214	-2.287648362	-0.721976065	0.000164855	768	0.001139301
SLC7A11	8	1.43502502	0.697628554	2.172421487	0.00013661	769	0.000977068
TSPAN6	-8	-0.699855216	-0.955440865	-0.444269568	8.01E-08	770	0.00000228
ACSL4	8	0.987132336	0.543163192	1.431101481	0.0000131	771	0.000144831
LCP1	8	0.964506099	0.5351908	1.393821398	0.0000107	772	0.000123047
UGP2	-8	-0.676596882	-0.917283869	-0.435909894	0.000000036	773	0.00000115
BACE2	8	1.253810994	0.634469316	1.873152673	0.0000725	774	0.000584381
TNFRSF1B	8	0.683322034	0.437811562	0.928832505	4.89E-08	775	0.00000151
SRGN	8	1.36074948	0.67047235	2.051026611	0.000111685	776	0.000830299
C5orf30	-8	-0.668890396	-0.905640052	-0.432140741	3.07E-08	777	0.000001
SUGCT	-8	-0.947795983	-1.36757342	-0.528018547	0.00000963	778	0.000113379
OAS2	8	1.043904834	0.560608689	1.527200978	0.000023	780	0.000228255
CHN1	8	0.995806496	0.543943308	1.447669685	0.0000157	782	0.00016641
XAF1	8	0.79998763	0.476517589	1.123457671	0.00000125	784	0.0000217
TMEM171	-8	-0.844989127	-1.198187768	-0.491790487	0.00000275	785	0.0000412
TGFBI	8	1.244299847	0.628773805	1.859825888	0.0000743	786	0.000595558
MYO1F	8	0.711083535	0.445643334	0.976523736	0.000000152	787	0.00000389
GIPC2	-8	-0.840253889	-1.190738797	-0.489768982	0.00000262	788	0.0000398
CLDN1	8	1.334875876	0.659202328	2.010549424	0.00010788	789	0.000807665
SLC20A2	-8	-0.698337968	-0.955917439	-0.440758497	0.000000107	791	0.00000291
CSGALNACT2	8	0.692735473	0.438814436	0.94665651	8.94E-08	792	0.00000251
PLEKHH1	-8	-0.628943991	-0.84096558	-0.416922402	6.10E-09	793	0.000000252
HEG1	6	1.147417755	0.593818372	1.701017138	0.0000486	796	0.000418538
VSNL1	8	0.805880031	0.476926968	1.134833095	0.00000157	797	0.0000264
SCNN1B	-8	-0.973152743	-1.412205497	-0.534099988	0.000014	798	0.000152096
SERPINI1	8	0.765373671	0.462903167	1.067844174	0.000000707	799	0.0000137
TPK1	8	1.099720363	0.576962643	1.622478083	0.0000374	802	0.000337032
SLC36A1	-8	-0.943126874	-1.362956062	-0.523297686	0.0000107	803	0.000123175
VCAM1	8	0.907145458	0.509914259	1.304376656	0.00000761	806	0.0000944
FCGR1A	8	0.854929999	0.491728576	1.218131422	0.00000396	807	0.0000552
MEI1	8	0.723378075	0.446507928	1.000248222	0.000000304	808	0.00000685
GEM	8	0.904545123	0.508305919	1.300784326	0.00000767	809	0.000095
RECQL	8	0.607310847	0.406534321	0.808087373	3.06E-09	811	0.00000014
TRAF3IP3	8	0.613558978	0.408556321	0.818561634	4.46E-09	812	0.000000195
MXI1	-8	-0.71134998	-0.981051767	-0.441648192	0.000000235	814	0.00000555
TRABD2A	-8	-0.893685133	-1.283745592	-0.503624674	0.0000071	815	0.0000892
POU2AF1	8	1.249923815	0.624781768	1.875065861	0.000089	816	0.000690949
NCF1	8	0.680668583	0.430790604	0.930546562	9.35E-08	817	0.00000259
ENDOD1	-6	-0.815796565	-1.154909125	-0.476684005	0.00000242	818	0.0000374
CHKA	-8	-0.649628208	-0.879080777	-0.42017564	2.87E-08	819	0.000000953
ADH1A	-8	-0.835833885	-1.188293058	-0.483374713	0.00000335	820	0.0000486
PRR5L	-8	-0.655057501	-0.888645225	-0.421469776	3.88E-08	823	0.00000123
ASPHD2	8	0.972901976	0.529527387	1.416276565	0.000017	824	0.000177986
TINAG	-8	-0.806776712	-1.140739002	-0.472814421	0.00000219	826	0.0000345
DUSP10	8	0.714080212	0.44076657	0.987393854	0.000000304	827	0.00000685
IKBIP	8	1.051997921	0.555534947	1.548460895	0.0000328	828	0.000302919
PARP14	8	0.787785889	0.46569834	1.109873439	0.00000164	829	0.0000272
PTPN7	8	0.741413663	0.449751783	1.033075543	0.000000628	830	0.0000124
TFF1	8	1.018927062	0.543681314	1.49417281	0.0000264	831	0.000254756
TRIM36	-8	-0.718541608	-0.99576044	-0.441322776	0.000000377	834	0.00000819
HSD17B11	-8	-0.676819725	-0.926615101	-0.427024349	0.000000109	835	0.00000296
RASSF2	8	0.744886814	0.449977028	1.039796599	0.00000074	837	0.0000142
G0S2	8	1.031864524	0.547010584	1.516718464	0.0000303	838	0.00028403
PRKCB	8	0.719095783	0.440901595	0.99728997	0.000000406	839	0.00000867
GPD1L	-8	-0.722941633	-1.003720142	-0.442163125	0.00000045	840	0.00000946
MAP4K1	8	0.63843582	0.413393794	0.863477845	2.69E-08	841	0.000000903
THBS2	8	0.938610529	0.513870992	1.363350067	0.0000148	844	0.000159176
ST3GAL1	8	1.180561921	0.595644758	1.765479083	0.0000763	845	0.000608164
ANGPT2	8	0.736614254	0.445575118	1.027653391	0.000000703	846	0.0000137
PTGR1	-8	-0.617676384	-0.830049378	-0.405303391	1.19E-08	847	0.00000045
HSDL2	-8	-0.748120946	-1.046929845	-0.449312047	0.000000924	848	0.000017
ENG	8	1.089787081	0.564537553	1.615036609	0.0000477	849	0.000412606
ALOX5	8	0.831992985	0.477383352	1.186602617	0.00000426	851	0.0000586
APOL2	8	0.800964199	0.466806692	1.135121706	0.00000263	852	0.0000399
CRYL1	-8	-0.630657187	-0.851968996	-0.409345378	2.33E-08	853	0.000000802
SLC22A18AS	-8	-0.690361948	-0.951502707	-0.429221188	0.00000022	854	0.00000527
RIPOR3	7	0.859238116	0.486208168	1.232268063	0.00000634	855	0.0000813
LILRB4	8	0.587514598	0.3944012	0.780627995	2.48E-09	856	0.000000117
CHPT1	-8	-0.770600855	-1.0850145	-0.456187211	0.00000156	857	0.0000261
ARHGAP9	8	0.731250657	0.442900342	1.019600972	0.000000668	858	0.0000131
SIRPA	8	0.744497824	0.447296311	1.041699337	0.000000912	859	0.0000168
CYTIP	8	1.001810844	0.533168592	1.470453096	0.0000279	861	0.000266015
BSG	-8	-0.791233983	-1.120267225	-0.462200741	0.00000244	862	0.0000377
KLK10	8	1.606851368	0.737479512	2.476223224	0.000291677	863	0.001800873
TIMP2	8	0.673760018	0.42256098	0.924959057	0.000000146	865	0.00000379
PPP1R18	6	1.007544523	0.534803484	1.480285562	0.0000295	866	0.000278177
PAPSS1	8	0.593350105	0.394757294	0.791942917	4.74E-09	867	0.000000206
GNA11	-8	-0.69932547	-0.96839203	-0.43025891	0.00000035	868	0.00000769
GALNT12	-8	-0.763581738	-1.076094895	-0.45106858	0.00000168	873	0.0000277
HAPLN3	8	0.864776122	0.485015501	1.244536742	0.00000808	874	0.000099
COL6A2	8	0.896818433	0.495510568	1.298126298	0.0000119	875	0.000133626
TMEM38B	-8	-0.915801777	-1.33035637	-0.501247184	0.0000149	879	0.00015991
HNF4G	-8	-0.668685603	-0.919206877	-0.418164329	0.000000168	880	0.00000423
COL3A1	8	1.009314547	0.531690307	1.486938786	0.0000345	882	0.00031558
CYYR1	6	1.075885995	0.553969748	1.597802243	0.0000534	883	0.000452432
IQGAP2	-8	-0.64017636	-0.872825213	-0.407527507	6.92E-08	884	0.00000202
AGT	8	1.328706009	0.638120225	2.019291793	0.000162579	886	0.001126646
CHAD	-8	-0.793678487	-1.128616087	-0.458740886	0.00000341	887	0.0000492
UGDH	-8	-0.766663564	-1.083920806	-0.449406323	0.00000218	888	0.0000343
MMP2	8	0.925280847	0.502429414	1.34813228	0.000018	889	0.000185986
COL4A2	8	0.898306022	0.49329091	1.303321134	0.0000138	890	0.000150518
AK3	-8	-0.604703449	-0.814494603	-0.394912295	1.61E-08	891	0.00000058
OTC	-8	-0.633105187	-0.861920436	-0.404289937	5.86E-08	892	0.00000174
PGAP3	-8	-0.729764443	-1.022991872	-0.436537014	0.00000107	893	0.0000191
HIGD1A	-8	-0.967176389	-1.418373785	-0.515978993	0.0000265	894	0.00025525
ANXA5	8	0.957862798	0.51244901	1.403276586	0.000025	895	0.000243656
GXYLT2	-8	-1.046007385	-1.550439383	-0.541575387	0.0000482	896	0.000415735
BCAT2	-8	-0.621390812	-0.843293971	-0.399487653	4.05E-08	900	0.00000128
GUCY2C	-8	-0.653585178	-0.897060361	-0.410109995	0.000000143	902	0.00000373
ARHGEF3	8	0.661832539	0.412293197	0.911371881	0.000000201	905	0.00000489
SLC4A11	8	0.60382635	0.392944173	0.814708528	0.00000002	906	0.000000705
PRAP1	-8	-1.345277438	-2.05028089	-0.640273986	0.000184039	909	0.001245916
NR3C2	-8	-0.629513465	-0.857803946	-0.401222985	6.49E-08	910	0.0000019
ELL2	8	1.084987283	0.552677466	1.617297099	0.0000647	913	0.000532699
TRAM2	8	0.753547174	0.442276863	1.064817486	0.00000209	914	0.0000331
COL15A1	8	1.241024256	0.603887073	1.878161439	0.000134732	917	0.000967613
CD86	8	0.959038547	0.509962546	1.408114547	0.0000284	918	0.000269945
VIM	8	0.84801781	0.47282999	1.22320563	0.00000942	919	0.000111705
CCL4	6	1.333042201	0.63414292	2.031941482	0.000185248	920	0.001251065
CSRP2	8	0.881892686	0.483689962	1.280095409	0.0000142	923	0.000153955
SNX30	-6	-0.971501933	-1.429959764	-0.513044102	0.0000328	925	0.000302914
PITPNC1	8	1.240019034	0.601862979	1.878175089	0.000139834	927	0.000995528
APPL2	-8	-0.828494177	-1.191895781	-0.465092574	0.00000788	928	0.0000971
ST3GAL5	8	0.595634142	0.387570202	0.803698082	2.01E-08	929	0.000000708
SLA	8	1.10828544	0.557764321	1.658806559	0.0000796	930	0.000628243
BCL2L15	-8	-0.632344263	-0.865191228	-0.399497298	0.000000102	932	0.00000281
PPP2R3A	-8	-0.877550051	-1.274547879	-0.480552222	0.0000147	933	0.00015868
DOCK8	8	0.756248067	0.439952577	1.072543558	0.00000278	936	0.0000417
LDHD	-8	-0.869107508	-1.261174526	-0.47704049	0.0000139	938	0.000151816
RPL22L1	6	0.673189793	0.412143552	0.934236034	0.000000432	939	0.00000915
RNF128	-8	-0.763711627	-1.085362755	-0.442060499	0.00000326	940	0.0000476
KCNK5	-8	-0.854443109	-1.236929763	-0.471956455	0.000012	941	0.000134244
PLA1A	8	1.007647428	0.522476605	1.492818251	0.0000469	942	0.000406516
SLC6A20	8	1.030381316	0.529960112	1.530802521	0.0000545	943	0.000459447
SLC16A4	8	0.88945869	0.483374173	1.295543208	0.0000176	944	0.000183194
ACOX2	-8	-0.668077561	-0.926052398	-0.410102723	0.000000386	946	0.00000833
C1orf115	-8	-0.759826221	-1.079595033	-0.440057409	0.00000321	947	0.0000469
CXCL5	8	2.06288368	0.875021617	3.250745743	0.000664692	949	0.003494428
SPATS2	8	0.634101733	0.398377695	0.869825771	0.000000135	950	0.00000355
LAMP3	8	1.219649434	0.591666729	1.847632138	0.000140899	951	0.001002343
AKR1B10	-8	-0.735174299	-1.039128145	-0.431220452	0.00000213	952	0.0000337
ANGPTL2	8	1.311334281	0.621414744	2.001253817	0.000195071	953	0.001305692
SP110	8	0.708952356	0.422060684	0.995844028	0.00000128	954	0.0000221
PAQR8	-8	-0.613998902	-0.837459801	-0.390538003	7.23E-08	955	0.00000209
STAT3	8	0.631084626	0.395790033	0.866379218	0.000000147	958	0.00000379
SERPINE1	8	1.192523679	0.580703462	1.804343896	0.000133319	959	0.000958946
BTK	8	0.710855028	0.421841968	0.999868088	0.00000143	961	0.0000243
FGFR2	-6	-1.103304615	-1.655871228	-0.550738002	0.000091	962	0.00070313
PLEKHO1	8	0.632112023	0.395664801	0.868559244	0.000000161	963	0.00000409
IL1R2	-8	-0.771434764	-1.101520339	-0.44134919	0.00000464	964	0.0000626
LAPTM5	8	0.819688677	0.456980347	1.182397008	0.00000945	965	0.000111928
CNTN3	-8	-1.353271498	-2.073806686	-0.632736309	0.000232228	966	0.001501721
BRINP3	-8	-1.129259018	-1.699722559	-0.558795477	0.000104525	967	0.000786354
SBNO2	8	0.676541134	0.40958288	0.943499389	0.00000068	968	0.0000133
MCUB	7	0.804417599	0.451219225	1.157615972	0.00000805	970	0.0000987
CAV1	6	0.918321738	0.488119247	1.34852423	0.0000287	974	0.000271282
LY6E	8	0.661705668	0.403658742	0.919752594	0.000000501	976	0.0000103
ATP23	-7	-0.774468865	-1.108357422	-0.440580307	0.00000546	977	0.0000718
HRCT1	-8	-0.824027946	-1.191329989	-0.456725903	0.000011	979	0.000125716
NCKAP1L	8	0.731871318	0.426442539	1.037300097	0.00000265	980	0.0000401
ASAP3	-8	-0.643973108	-0.890764806	-0.397181411	0.000000315	981	0.00000704
PRKCH	8	0.592260237	0.380078032	0.804442442	4.48E-08	982	0.0000014
RIPK2	8	0.809449786	0.450970932	1.167928639	0.00000962	984	0.000113322
BTN3A3	8	0.805062787	0.449374982	1.160750593	0.00000916	985	0.000109414
IL21R	8	0.726511976	0.423566503	1.029457448	0.0000026	986	0.0000396
TMEM177	-8	-0.58536035	-0.79346961	-0.377251091	3.53E-08	988	0.00000113
ISG20	8	0.976734587	0.505339447	1.448129726	0.0000489	990	0.000420508
SEC11C	8	0.71643161	0.419459942	1.013403278	0.00000226	992	0.0000353
HNMT	-8	-0.65852243	-0.916682228	-0.400362632	0.000000575	993	0.0000116
FEZ1	8	0.710582532	0.417335777	1.003829287	0.00000204	994	0.0000324
SEC22C	8	0.625462837	0.389464431	0.861461243	0.000000205	995	0.00000497
GOLT1A	-8	-0.624196503	-0.859396688	-0.388996318	0.000000198	997	0.00000484
SLFN11	6	0.933848335	0.490037418	1.377659252	0.0000372	998	0.000335911
MT1E	-6	-0.804574	-1.161532651	-0.447615349	0.00000998	1000	0.000116571
ZNF91	-8	-0.798965127	-1.152331214	-0.445599041	0.00000936	1002	0.000111169
INHBA	8	1.468636657	0.663960068	2.273313246	0.000347318	1004	0.002077196
NHEJ1	-8	-0.832460393	-1.209139854	-0.455780933	0.0000148	1005	0.000159098
HSPA13	8	0.743660866	0.426529797	1.060791934	0.00000431	1009	0.0000591
VLDLR	-8	-1.253022447	-1.91343524	-0.592609654	0.000200249	1011	0.001332981
ANXA3	8	0.684046204	0.406883692	0.961208716	0.00000132	1012	0.0000226
CCL11	8	1.589282508	0.702385982	2.476179034	0.000444454	1015	0.002530989
RETNLB	-6	-0.873160253	-1.278075388	-0.468245119	0.0000237	1016	0.000234255
ASB13	-8	-0.787178878	-1.134106253	-0.440251503	0.0000087	1018	0.000105391
CR1	8	0.971925324	0.500247265	1.443603383	0.0000538	1019	0.000455087
CROT	-8	-0.732757265	-1.043059083	-0.422455448	0.00000369	1020	0.0000523
CNKSR3	-8	-0.896772165	-1.31780262	-0.47574171	0.0000298	1021	0.000280731
APOL3	8	0.842306807	0.458005101	1.226608513	0.0000174	1022	0.000181461
TM4SF18	8	0.734426346	0.422476297	1.046376395	0.00000394	1024	0.0000551
KLHL6	8	0.925816308	0.484004674	1.367627942	0.0000401	1026	0.00035739
GLCCI1	8	1.079515302	0.533847105	1.625183499	0.000105549	1027	0.000792985
PNLIPRP2	-8	-1.586521278	-2.473782294	-0.699260263	0.000457236	1029	0.002588436
RBKS	-8	-0.622897411	-0.860560279	-0.385234543	0.000000279	1030	0.00000641
CD177	-8	-1.318041885	-2.025044856	-0.611038913	0.000258292	1031	0.001637599
HCAR3	8	1.827485234	0.778770353	2.876200115	0.00063683	1032	0.003372134
RILPL2	8	0.815469491	0.447066327	1.183872655	0.0000144	1033	0.000155193
TENT5C	7	0.867062879	0.463378466	1.270747291	0.0000256	1037	0.000247976
TEK	8	0.643404654	0.390932512	0.895876795	0.000000589	1038	0.0000118
NCF4	8	0.793909698	0.439559037	1.148260359	0.0000113	1039	0.000128423
MT1X	-8	-0.760030492	-1.092099292	-0.427961692	0.00000726	1041	0.0000908
DNAJB9	8	0.737563786	0.4204358	1.054691771	0.00000515	1043	0.0000684
CFTR	-6	-0.705628621	-1.001198229	-0.410059012	0.00000288	1044	0.0000429
CEP55	8	0.716972407	0.413318872	1.020625942	0.0000037	1048	0.0000524
INPP5D	8	0.627747882	0.384414677	0.871081087	0.000000427	1049	0.00000908
SNX20	8	0.777724122	0.432612828	1.122835415	0.00001	1050	0.000116823
CEBPD	8	0.677940043	0.400174459	0.955705627	0.00000172	1051	0.0000282
MAPRE3	-8	-0.628221715	-0.872600809	-0.383842622	0.000000469	1052	0.00000978
DENND5A	8	0.675169007	0.398864268	0.951473747	0.00000167	1053	0.0000277
SH2D3C	8	0.5979977	0.37385141	0.822143991	0.00000017	1055	0.00000427
IGLV6-57	6	1.03474607	0.514690046	1.554802095	0.0000963	1057	0.000737292
CNGA1	-8	-0.903947027	-1.335427616	-0.472466438	0.0000402	1058	0.000358369
TDP2	-8	-0.689469963	-0.975691294	-0.403248632	0.00000234	1059	0.0000364
PAG1	-8	-0.877216823	-1.290657637	-0.46377601	0.000032	1060	0.000297707
SULF1	6	0.942163877	0.484707917	1.399619837	0.0000542	1061	0.000458194
FAM49A	8	0.904823668	0.4724725	1.337174836	0.000041	1062	0.000363807
PLA2G12B	-8	-1.095013337	-1.656259154	-0.53376752	0.00013132	1063	0.000947499
LRRC31	-8	-0.912612569	-1.350467402	-0.474757737	0.0000441	1064	0.000386423
CCR1	8	0.814127471	0.443054884	1.185200059	0.0000171	1065	0.000178435
AKAP1	-8	-0.657740788	-0.922872763	-0.392608814	0.00000116	1066	0.0000203
COL8A1	8	0.710289619	0.409466707	1.011112532	0.0000037	1067	0.0000524
PGM3	8	0.757637377	0.424426116	1.090848638	0.00000833	1069	0.000101587
KLK11	8	0.654420277	0.391295359	0.917545194	0.00000109	1070	0.0000194
TMEM56	-8	-1.106105891	-1.675847626	-0.536364157	0.000141743	1072	0.001007576
FZD5	-8	-0.613743486	-0.849633483	-0.377853489	0.000000341	1073	0.00000751
CRELD2	8	0.900028661	0.469825026	1.330232296	0.0000412	1074	0.000365269
VSTM2A	-8	-0.727380701	-1.040490147	-0.414271256	0.00000528	1075	0.0000698
CPM	-8	-0.610797684	-0.844925886	-0.376669483	0.000000317	1077	0.00000707
TESC	8	0.714031247	0.409355495	1.018706998	0.00000436	1078	0.0000597
ASAP1	8	0.78712722	0.432700853	1.141553587	0.0000134	1080	0.000147661
COL6A1	8	0.890872563	0.465761842	1.315983285	0.00004	1081	0.000357241
MEP1B	-8	-1.524732367	-2.379559243	-0.66990549	0.000472401	1083	0.002656612
TNFSF13B	8	0.842537198	0.449876369	1.235198027	0.000026	1085	0.000251702
UGT1A9	-7	-1.184997604	-1.810516672	-0.559478537	0.000204816	1086	0.001357226
WIPF1	8	0.80091235	0.436302632	1.165522068	0.0000167	1087	0.00017503
OVOL2	-8	-0.605692744	-0.837592654	-0.373792833	0.000000307	1088	0.00000688
ELMO1	8	0.714109641	0.408397997	1.019821285	0.00000469	1089	0.0000631
NID1	8	1.019671885	0.506167293	1.533176476	0.0000995	1092	0.000755333
TMEM165	8	0.704707764	0.405191453	1.004224074	0.000004	1093	0.0000557
IFI30	8	0.935500465	0.479099737	1.391901193	0.0000588	1094	0.000491096
LAMC1	8	0.844525752	0.44980012	1.239251384	0.0000275	1095	0.000262361
CD274	8	1.674293884	0.716874541	2.631713227	0.000609164	1098	0.003254717
MXRA5	8	1.146876144	0.545960089	1.7477922	0.000183522	1100	0.001243323
AMT	-8	-0.637377298	-0.891588728	-0.383165868	0.000000892	1102	0.0000165
NIPAL1	-8	-0.753844941	-1.087504906	-0.420184977	0.0000095	1104	0.000112395
ISG15	8	0.656040606	0.388998982	0.923082229	0.00000147	1105	0.0000249
FBXO6	8	0.937906944	0.478570018	1.39724387	0.0000628	1106	0.000519069
MIR155HG	8	0.889237473	0.462998487	1.315476458	0.0000433	1107	0.000381279
IL23A	8	0.61225771	0.374693136	0.849822284	0.000000439	1109	0.00000928
TEX11	-8	-1.105947444	-1.680172847	-0.531722041	0.000160101	1113	0.0011128
PKM	8	0.75488235	0.419735939	1.090028762	0.0000101	1114	0.0001178
IP6K2	-8	-0.631337626	-0.882317078	-0.380358174	0.000000821	1115	0.0000154
ACOT11	-8	-0.665812369	-0.94044614	-0.391178598	0.00000202	1116	0.0000321
SLC41A1	8	0.643413529	0.383902024	0.902925035	0.00000118	1117	0.0000205
SYTL1	8	0.695869025	0.400515074	0.991222976	0.00000388	1118	0.0000543
BCL2A1	8	1.396787107	0.623773672	2.169800542	0.000397809	1122	0.002316024
ANO5	-8	-0.79000817	-1.150003891	-0.43001245	0.000017	1125	0.000177767
SLC39A4	-8	-0.594859395	-0.822027953	-0.367690837	0.000000286	1127	0.00000653
MTCL1	8	0.925413767	0.472617345	1.37821019	0.0000618	1128	0.000512466
KLF2	8	0.697777049	0.400235713	0.995318385	0.0000043	1130	0.0000591
PANK3	-8	-0.617371778	-0.860366284	-0.374377272	0.000000637	1131	0.0000126
ZG16	-8	-0.938332829	-1.400502718	-0.476162941	0.0000691	1132	0.000562098
RHOH	8	0.963407239	0.484106559	1.44270792	0.0000816	1133	0.000642232
SLCO4A1	8	1.095496636	0.526076516	1.664916757	0.000162766	1134	0.001127661
ARNTL2	6	1.067420568	0.516959272	1.617881865	0.000144322	1137	0.001023556
TP53TG1	-8	-0.697720007	-0.995905297	-0.399534717	0.00000452	1139	0.0000613
GHR	-8	-1.492189955	-2.332621845	-0.651758065	0.000501557	1140	0.002781127
CNNM4	-8	-0.649256041	-0.914701872	-0.38381021	0.00000164	1141	0.0000272
FSCN1	8	0.607432218	0.370541629	0.844322807	0.000000502	1142	0.0000103
NAPEPLD	-8	-0.625889588	-0.875851816	-0.375927359	0.000000922	1144	0.000017
NT5DC2	8	0.798639907	0.430238888	1.167040926	0.0000215	1145	0.000214945
RAB11FIP1	-8	-0.641373133	-0.902487899	-0.380258368	0.00000148	1146	0.000025
PBLD	-8	-1.086832342	-1.652558119	-0.521106566	0.00016632	1149	0.001145731
LST1	8	0.834520447	0.441048416	1.227992478	0.0000323	1151	0.000299143
CCL2	8	1.109581183	0.527951291	1.691211075	0.000184722	1152	0.001248693
HTRA1	8	1.066605589	0.51426143	1.618949748	0.000153836	1153	0.001076247
AKAP7	-8	-0.720760506	-1.036794432	-0.40472658	0.00000782	1154	0.0000965
ODF3B	8	0.790763537	0.426408352	1.155118722	0.000021	1158	0.000211363
KCND3	8	1.713229981	0.720488292	2.705971669	0.000718503	1159	0.003730162
S100A12	8	1.370205903	0.609838997	2.130572809	0.000412556	1160	0.002380485
ATP11A	8	0.663172769	0.38593137	0.940414169	0.00000275	1161	0.0000413
GRHL1	6	0.815245175	0.433853614	1.196636735	0.000028	1163	0.000266111
KBTBD11	-8	-0.620915628	-0.869304438	-0.372526817	0.000000961	1164	0.0000175
VSIG1	8	1.686216758	0.710977427	2.661456088	0.000701905	1165	0.003655575
PALMD	8	0.687094333	0.393205332	0.980983334	0.0000046	1167	0.0000621
DOCK11	8	0.727534915	0.405910541	1.049159289	0.00000927	1168	0.000110393
ADAMTS2	8	1.030358207	0.501315037	1.559401378	0.000134973	1169	0.000968845
DIO3OS	-7	-0.736562555	-1.064492474	-0.408632635	0.0000107	1170	0.000123419
PILRA	8	0.612543343	0.369497587	0.8555891	0.000000783	1171	0.0000149
SPOCK2	8	0.658516064	0.383916478	0.93311565	0.0000026	1172	0.0000396
GRINA	8	0.610876611	0.368934735	0.852818488	0.000000747	1173	0.0000143
CST7	8	0.721876842	0.40380152	1.039952164	0.00000866	1174	0.00010499
LTBP2	8	0.620935975	0.371973229	0.86989872	0.00000102	1175	0.0000183
CBFB	8	0.619989508	0.371463013	0.868516002	0.00000101	1176	0.0000182
RASGRP3	8	0.699701537	0.396426334	1.002976741	0.00000613	1177	0.0000789
XDH	8	0.84783152	0.442969626	1.252693415	0.0000405	1178	0.000360542
ADH6	-8	-0.846898818	-1.251462251	-0.442335385	0.0000408	1180	0.000362411
IFI44	8	0.898334406	0.458477826	1.338190985	0.0000626	1181	0.00051754
CEP170	8	0.658801197	0.383165072	0.934437322	0.00000281	1182	0.0000419
C1orf210	-8	-0.858370415	-1.27094837	-0.445792461	0.0000455	1183	0.000396432
MUC4	8	0.663544265	0.384580873	0.942507658	0.00000313	1184	0.0000459
CSF2RB	8	1.143794612	0.534821064	1.75276816	0.000232075	1186	0.001501426
ALDH1L2	8	0.63208198	0.374390561	0.889773399	0.00000153	1187	0.0000257
TMEM154	8	0.672578383	0.387048231	0.958108535	0.0000039	1188	0.0000546
GLRX	8	0.650852219	0.380059535	0.921644902	0.00000247	1190	0.0000381
PAPPA	8	0.75011704	0.411020227	1.089213854	0.0000145	1192	0.000156746
ICAM1	8	1.130629257	0.52950594	1.731752574	0.000227431	1201	0.001477283
CARD6	8	1.006876182	0.49068529	1.523067075	0.000131793	1202	0.000949932
AIFM3	-8	-0.927440461	-1.389081139	-0.465799784	0.0000823	1203	0.000646921
TCEA3	-6	-0.699874391	-1.005220924	-0.394527858	0.00000704	1206	0.0000887
CPEB3	-8	-0.605067765	-0.845651396	-0.364484134	0.000000825	1209	0.0000155
SLFN5	8	0.918269339	0.462342655	1.374196024	0.000079	1210	0.000624972
CTHRC1	8	1.71244709	0.713010647	2.711883534	0.000784441	1211	0.003992867
TMCC3	-8	-0.789202021	-1.156651405	-0.421752638	0.0000256	1212	0.000248081
DCN	8	0.69968078	0.393581963	1.005779597	0.00000746	1215	0.000093
SLC6A6	8	1.118121335	0.523979222	1.712263448	0.000225603	1217	0.001469111
HSPA6	6	0.593751964	0.360499599	0.827004328	0.000000606	1218	0.0000121
NUCB2	8	0.799874017	0.424327139	1.175420895	0.0000299	1220	0.000280769
GMPR	8	0.586825528	0.357993481	0.815657575	0.0000005	1222	0.0000103
PTAFR	8	0.85068265	0.439700398	1.261664903	0.0000497	1227	0.000426416
KLHL8	-8	-0.596571754	-0.832634621	-0.360508886	0.00000073	1228	0.0000141
MMP28	-8	-0.780347184	-1.143246169	-0.417448198	0.000025	1231	0.000243965
SMIM14	-8	-0.644725105	-0.91417889	-0.375271321	0.00000274	1232	0.0000412
TMEM158	8	1.29085678	0.57614518	2.00556838	0.000400225	1234	0.002326199
C6orf136	-6	-0.681092982	-0.976296005	-0.385889958	0.00000612	1236	0.0000789
CPA6	-8	-0.759991391	-1.109626983	-0.410355799	0.0000204	1237	0.000206352
RALGPS1	-8	-0.699035783	-1.007022151	-0.391049415	0.00000865	1239	0.000104861
RUNX3	8	0.660628854	0.379034194	0.942223514	0.00000426	1240	0.0000587
DISP2	-8	-0.592472441	-0.827189082	-0.3577558	0.000000752	1243	0.0000144
TLN2	-8	-0.741605567	-1.079331553	-0.403879581	0.0000168	1245	0.000175996
NPTX2	8	1.004829763	0.485084733	1.524574792	0.000151119	1248	0.001060687
IMPA2	-6	-0.650934522	-0.926448783	-0.375420261	0.00000365	1249	0.0000519
PTGES	8	0.766935374	0.410807207	1.123063541	0.0000243	1253	0.000238842
LRRC75A	-8	-0.733822196	-1.067284718	-0.400359675	0.0000161	1255	0.000170111
ADAM19	8	0.819513447	0.426863991	1.212162903	0.000043	1256	0.000378642
ITGA5	8	1.03246995	0.492724556	1.572215344	0.000177412	1257	0.001211062
SLC25A23	-8	-0.685398648	-0.985467258	-0.385330038	0.00000758	1258	0.0000942
SPAG4	8	1.161071316	0.532457981	1.789684652	0.000294462	1259	0.001814451
IL18R1	8	0.614424728	0.362873372	0.865976084	0.00000169	1261	0.0000279
CALU	6	0.987630093	0.47800465	1.497255535	0.000145681	1262	0.001030572
RIPOR2	7	0.764904005	0.408888402	1.120919608	0.0000254	1263	0.000246948
ARHGEF6	6	0.66402204	0.377754349	0.95028973	0.00000546	1264	0.0000718
NPY1R	-6	-1.09783582	-1.683965115	-0.511706526	0.000241542	1265	0.001551863
LAMC2	8	0.641104813	0.370541707	0.911667919	0.00000341	1268	0.0000492
IER3	8	0.603681817	0.358985162	0.848378472	0.00000133	1269	0.0000228
P2RY13	8	0.882389497	0.444843754	1.319935239	0.0000773	1270	0.000614512
ADAM9	8	0.74283933	0.401580729	1.084097931	0.0000199	1271	0.000201767
CYCS	-8	-0.808653936	-1.195610369	-0.421697502	0.0000421	1275	0.000372156
TBXAS1	8	0.750567667	0.403720883	1.097414452	0.0000222	1276	0.000221248
DRAM1	6	1.082415916	0.506104355	1.658727476	0.000232173	1277	0.001501715
RNF183	8	0.637831853	0.36882482	0.906838887	0.00000336	1278	0.0000487
ST8SIA4	8	0.780441674	0.412315353	1.148567996	0.0000325	1280	0.000300699
MOB3B	-8	-0.587298305	-0.821908647	-0.352687964	0.000000928	1281	0.000017
CLDN15	-8	-0.617400058	-0.873360965	-0.361439151	0.00000227	1283	0.0000354
DPYSL3	6	0.702171349	0.387222312	1.017120385	0.0000124	1286	0.000138605
TLE2	-8	-0.709514685	-1.029864674	-0.389164696	0.0000142	1287	0.000153955
GLB1L2	-8	-0.656348617	-0.939972011	-0.372725223	0.00000574	1288	0.0000748
MST1L	-8	-0.80342183	-1.189057756	-0.417785903	0.0000444	1289	0.00038892
PXDN	8	1.011147276	0.481399161	1.540895391	0.000183256	1291	0.001242428
MTHFD2	8	0.699818952	0.385708503	1.0139294	0.0000126	1292	0.000140346
TTC9	8	0.594137731	0.352793705	0.835481756	0.0000014	1296	0.0000239
RASGRP1	8	0.724935626	0.392892794	1.056978457	0.0000188	1297	0.000192394
GIMAP4	6	0.811930171	0.419464727	1.204395615	0.0000502	1298	0.000429909
FFAR2	8	0.679661791	0.378601462	0.980722121	0.00000966	1299	0.000113597
KRT7	8	0.627479274	0.361951982	0.893006566	0.00000363	1303	0.0000518
SPINT1	-8	-0.635479254	-0.906607002	-0.364351506	0.00000435	1304	0.0000596
LPCAT3	-8	-0.652673926	-0.936004787	-0.369343065	0.00000633	1306	0.0000812
SPIRE2	-8	-0.598884272	-0.845025174	-0.352743369	0.00000185	1307	0.00003
LILRA3	8	0.653117823	0.369089679	0.937145967	0.00000658	1308	0.0000839
IL6	8	0.707185068	0.385216407	1.02915373	0.0000167	1311	0.000175256
TLR8	8	0.953209477	0.460335857	1.446083096	0.000150321	1312	0.001056154
SMAP2	8	0.594889141	0.350612377	0.839165904	0.00000181	1314	0.0000295
ITGA2	8	0.751639399	0.398545147	1.10473365	0.0000302	1315	0.000282845
SPCS3	8	0.74870273	0.397585503	1.099819958	0.0000292	1316	0.000275924
FPR2	8	0.720605443	0.388729155	1.05248173	0.0000208	1317	0.000209902
IGSF3	-8	-0.6551541	-0.941555876	-0.368752324	0.00000734	1318	0.0000917
VCAN	8	1.021938094	0.480489746	1.563386442	0.000216223	1320	0.001420983
LTB	8	0.60478656	0.353268729	0.856304392	0.00000244	1322	0.0000378
ADD3	-8	-0.64851619	-0.930485865	-0.366546515	0.00000655	1323	0.0000837
SLC22A4	-8	-0.714800343	-1.042861484	-0.386739202	0.0000195	1324	0.000198446
MOCS1	-8	-0.699114247	-1.016412074	-0.381816421	0.0000157	1326	0.000166872
BTBD3	-8	-0.629957408	-0.899294262	-0.360620553	0.00000456	1327	0.0000617
LPIN1	6	0.990852581	0.469886144	1.511819019	0.000193193	1334	0.001295299
CD93	8	1.166807861	0.523514145	1.810101577	0.000377996	1337	0.002224382
HHEX	8	0.676525807	0.373618805	0.979432809	0.000012	1339	0.000134761
RASSF5	6	0.813330182	0.415252748	1.211407616	0.0000622	1340	0.000514672
CCDC69	8	0.869631905	0.432214104	1.307049707	0.0000975	1341	0.000743783
FAHD1	-8	-0.652522768	-0.938945312	-0.366100225	0.000008	1342	0.0000983
CYP4F2	-8	-0.830947948	-1.241591775	-0.420304122	0.0000731	1343	0.000587534
MSI2	8	0.670562527	0.371536719	0.969588336	0.0000111	1344	0.000126627
EHD3	7	0.682632741	0.375100837	0.990164645	0.0000136	1346	0.000148815
MRPS25	-6	-0.613080954	-0.872410175	-0.353751733	0.00000359	1350	0.0000514
P3H1	7	0.696939689	0.378997902	1.014881476	0.0000174	1351	0.000181128
CRAT	-8	-0.598833599	-0.848768235	-0.348898964	0.00000265	1352	0.0000401
ZSWIM5	-6	-0.71266305	-1.042239473	-0.383086627	0.0000225	1355	0.000224067
GIMAP5	7	0.589174814	0.345582003	0.832767625	0.00000213	1358	0.0000337
RSPO3	6	0.74087652	0.391226694	1.090526346	0.0000328	1362	0.000303015
IL7R	8	1.227293509	0.538980635	1.915606383	0.000474584	1364	0.002662834
PTPRM	8	0.664046488	0.367725372	0.960367605	0.0000112	1365	0.000127943
HSP90B1	8	0.645891925	0.361934115	0.929849734	0.00000827	1367	0.000100968
SERF1B	-6	-0.693122396	-1.010088658	-0.376156134	0.0000182	1368	0.000187969
SLC44A1	-8	-0.710748583	-1.040051888	-0.381445278	0.0000233	1370	0.000230909
TTLL6	-8	-0.59519921	-0.843849646	-0.346548773	0.00000271	1371	0.0000409
SSR1	8	0.605538403	0.349273018	0.861803788	0.00000363	1374	0.0000518
LYZ	8	0.822754716	0.414949794	1.230559638	0.0000768	1375	0.000611042
MS4A1	6	1.120707943	0.505224741	1.736191145	0.000358596	1376	0.002132288
CD53	6	0.869044956	0.428770309	1.309319603	0.000109411	1378	0.000816273
ACAA2	-8	-0.743883216	-1.096873291	-0.39089314	0.0000362	1380	0.000328509
CMTM4	-8	-0.596168893	-0.846100534	-0.346237252	0.00000294	1381	0.0000436
ERO1A	7	1.271630461	0.550757707	1.992503214	0.000545402	1383	0.002971778
HCK	8	0.778939187	0.401244671	1.156633702	0.000053	1385	0.000449174
ADGRF5	7	1.134096689	0.508336881	1.759856496	0.000382106	1387	0.002241465
MS4A8	-8	-0.890332634	-1.346365409	-0.434299859	0.000129966	1390	0.000939194
HLA-DMB	6	0.838639959	0.418689573	1.258590345	0.0000908	1391	0.000701966
ABCC1	8	0.627341925	0.355086687	0.899597163	0.00000629	1392	0.0000807
MPC2	-8	-0.631321157	-0.906410629	-0.356231685	0.00000686	1394	0.0000868
P2RX5	8	0.844136051	0.420072203	1.268199899	0.0000956	1395	0.000733116
PEA15	6	0.7798785	0.40049435	1.15926265	0.000056	1399	0.000470184
DUSP4	6	0.892602997	0.434449701	1.350756293	0.000134252	1400	0.000964911
SLAMF8	6	0.86747846	0.426693649	1.308263272	0.00011466	1401	0.000849482
TMEM37	-8	-0.894459524	-1.354141918	-0.434777131	0.00013688	1402	0.000978499
PDIA5	8	0.634408307	0.356464839	0.912351774	0.00000769	1403	0.0000952
SEMA6D	-8	-0.622209332	-0.891673099	-0.352745565	0.00000602	1404	0.0000778
SLAMF1	8	0.722947603	0.382938598	1.062956607	0.0000308	1405	0.000288314
GNAI2	8	0.719825102	0.381559782	1.058090421	0.0000304	1406	0.000284345
FXYD5	8	0.8905269	0.432694776	1.348359025	0.000137671	1407	0.000982889
NUAK2	-8	-0.690204961	-1.007956383	-0.372453539	0.0000207	1408	0.000208804
SSTR1	-8	-0.783381805	-1.166402829	-0.400360781	0.0000611	1409	0.00050735
LOX	8	0.684104289	0.370545488	0.99766309	0.000019	1410	0.000194303
SRGAP2C	6	0.59565448	0.343941061	0.847367898	0.00000352	1412	0.0000504
GPR65	8	0.753589168	0.391052734	1.116125601	0.0000462	1414	0.000401643
TMEM173	8	0.807291381	0.407111467	1.207471294	0.0000769	1415	0.000611866
GIMAP6	8	0.634797498	0.355424322	0.914170675	0.00000845	1416	0.000102742
LDLRAD3	8	0.618827253	0.350627682	0.887026825	0.00000612	1417	0.0000789
MCOLN2	-8	-1.101942116	-1.708714644	-0.495169588	0.000371655	1418	0.00219448
LCP2	6	1.041589131	0.476905773	1.60627249	0.000300046	1419	0.001843151
RAB17	-8	-0.633363917	-0.912169589	-0.354558244	0.00000849	1422	0.000103183
HGF	8	0.871270512	0.425683866	1.316857157	0.000126908	1429	0.000921156
PRXL2A	-7	-0.820659834	-1.231020124	-0.410299543	0.0000887	1430	0.000688739
IGDCC4	8	0.87127925	0.424977507	1.317580992	0.000130094	1432	0.000939873
CENPV	-6	-0.65702462	-0.953106677	-0.360942564	0.0000137	1433	0.000149565
MYH10	6	0.646980309	0.35766278	0.936297837	0.0000117	1436	0.000132178
ADGRF1	7	0.638835009	0.354949585	0.922720433	0.0000103	1441	0.000119628
ACADM	-8	-0.697815657	-1.023095573	-0.372535741	0.0000261	1442	0.000252477
PRKG2	-8	-1.092869073	-1.695068122	-0.490670023	0.000375204	1443	0.002211419
PLA2G7	8	1.027083737	0.470868863	1.583298611	0.000295527	1444	0.001819803
SLC1A4	8	0.615768558	0.347592229	0.883944888	0.00000678	1446	0.000086
RAB40B	-8	-0.801542238	-1.200316847	-0.402767628	0.0000816	1447	0.000642232
SAMD13	-8	-0.791791042	-1.183796529	-0.399785555	0.0000753	1450	0.000601902
ARPC1B	8	0.622086673	0.349057043	0.895116304	0.00000798	1451	0.0000982
CYP2B6	-6	-1.595453592	-2.548302944	-0.642604241	0.00103158	1452	0.005003964
ITGAL	8	0.653009363	0.35809227	0.947926455	0.0000143	1453	0.000154422
ORAI2	8	0.641554793	0.353954044	0.929155542	0.0000123	1464	0.000137609
PDE8A	-8	-0.628632984	-0.907176419	-0.350089549	0.00000972	1466	0.00011413
C5orf63	-6	-0.624678568	-0.900577205	-0.348779932	0.00000909	1467	0.000109185
ATP8A1	-8	-0.626914665	-0.90442752	-0.34940181	0.00000953	1468	0.000112588
TRIM29	8	1.544839679	0.625253482	2.464425875	0.000992654	1469	0.004842967
PNOC	8	1.085376339	0.485758568	1.684994111	0.000388526	1470	0.002273376
PAQR5	-6	-1.181355286	-1.848782207	-0.513928366	0.00052208	1473	0.002870922
TWIST1	8	0.843687769	0.413341578	1.27403396	0.000121796	1475	0.000892424
PIK3R3	7	0.937018663	0.440785908	1.433251418	0.00021481	1476	0.001414368
CSGALNACT1	8	1.100505241	0.489149923	1.711860559	0.000418482	1483	0.002410185
AKIRIN2	6	0.62087771	0.346139545	0.895615875	0.00000945	1486	0.000111928
RTEL1	8	0.741018774	0.381304998	1.10073255	0.000054	1490	0.000456751
COL5A1	8	0.835834608	0.408504548	1.263164667	0.00012629	1499	0.000917865
KLHL29	6	0.926242687	0.435193173	1.417292201	0.000218176	1501	0.001430441
NXPE3	8	0.661627555	0.356503908	0.966751203	0.0000214	1502	0.00021425
CYBB	7	0.844566534	0.410377602	1.278755467	0.000137601	1504	0.00098264
MASP1	8	0.681045032	0.362133511	0.999956554	0.0000284	1505	0.000269945
SELE	8	1.051647123	0.471280759	1.632013487	0.000382993	1510	0.002245682
FCGR2A	8	1.297104559	0.544664903	2.049544214	0.000728258	1511	0.003771669
RRM2	8	0.85237962	0.412105693	1.292653548	0.000147922	1512	0.001043775
PDCD4	-8	-0.844410288	-1.279074565	-0.40974601	0.00014034	1513	0.00099862
CTSL	8	0.605216648	0.339108614	0.871324683	0.00000829	1514	0.000101181
INSC	6	0.895979	0.424673632	1.367284368	0.000194538	1516	0.001302749
SLC23A3	-8	-0.830019624	-1.25481717	-0.405222079	0.000128347	1517	0.000930148
FRMD1	-8	-0.773287566	-1.158202245	-0.388372887	0.0000823	1518	0.000646921
CES3	-8	-0.668111409	-0.978986929	-0.357235889	0.0000253	1519	0.000245717
CMTM7	8	0.661051085	0.35502775	0.967074419	0.000023	1520	0.000228057
SEPTIN6	7	0.748570397	0.380228419	1.116912374	0.000068	1523	0.00055439
SEMA5A	-7	-1.099943348	-1.716120304	-0.483766392	0.000467444	1524	0.002636044
NGEF	-8	-0.595356474	-0.855510241	-0.335202707	0.00000728	1525	0.000091
PDE3A	-8	-0.621145949	-0.899550183	-0.342741714	0.0000123	1526	0.000137195
STS	8	0.948184115	0.438678594	1.457689636	0.000264834	1527	0.001667287
USP30	-8	-0.877115743	-1.336674329	-0.417557156	0.000183438	1529	0.001243058
CNNM2	-8	-1.009956923	-1.563378441	-0.456535404	0.000347823	1532	0.002079774
OSBPL3	8	0.947086637	0.437611652	1.456561621	0.000268989	1533	0.001688106
TIMP3	6	0.837922291	0.405247607	1.270596976	0.000147235	1536	0.001039717
ZNF575	-8	-0.786505501	-1.182859792	-0.390151211	0.000100553	1537	0.00076161
SLC23A1	-8	-1.003883591	-1.553896378	-0.453870805	0.000347126	1538	0.002076492
YBX2	-8	-0.66164149	-0.96986164	-0.353421339	0.0000258	1539	0.000250093
CTDSPL	-8	-0.632579779	-0.920525663	-0.344633894	0.0000166	1545	0.000174854
F2R	6	0.869740664	0.413643034	1.325838294	0.000185866	1553	0.001254024
OAF	-6	-0.737430516	-1.100024248	-0.374836785	0.0000672	1556	0.000548636
AP3S2	-7	-0.729061329	-1.085985803	-0.372136855	0.0000624	1559	0.000516469
TST	-6	-0.617478958	-0.895410206	-0.33954771	0.0000133	1560	0.000146838
ME3	-8	-0.68686639	-1.013999682	-0.359733097	0.0000387	1562	0.000347259
TMEM45A	6	0.963855502	0.44018137	1.487529635	0.000309235	1564	0.001890841
CCL21	8	0.737122795	0.37392254	1.100323051	0.0000696	1566	0.000564784
LILRB1	8	0.710665663	0.366152964	1.055178362	0.0000528	1567	0.000447989
MAGI1	-8	-0.655568702	-0.961332892	-0.349804511	0.0000264	1570	0.000254756
SERPINB8	8	0.724772827	0.369746918	1.079798735	0.000063	1580	0.000520513
NOTCH3	8	0.649231671	0.347489988	0.950973354	0.0000247	1583	0.000241735
ERRFI1	8	0.623149194	0.339834018	0.90646437	0.0000163	1585	0.000171553
LPGAT1	8	0.739653044	0.373571723	1.105734365	0.0000749	1586	0.000599736
PREX1	8	0.607416974	0.335056772	0.879777176	0.0000124	1589	0.000138027
SETD9	-8	-0.811171413	-1.228480112	-0.393862713	0.000139074	1597	0.000991127
FBN1	8	1.001163144	0.448962561	1.553363727	0.000380144	1598	0.002232775
PRAG1	-7	-0.855955448	-1.305656796	-0.406254099	0.000191048	1601	0.001284008
SLC6A19	-8	-0.817031247	-1.239378185	-0.394684309	0.000149707	1603	0.00105296
CIITA	8	0.643663147	0.344541324	0.94278497	0.0000247	1604	0.000241414
TRPM4	-8	-0.598972558	-0.866394111	-0.331551005	0.0000113	1605	0.000128929
GPCPD1	8	0.587571533	0.328101269	0.847041796	0.00000907	1607	0.000109084
LY96	6	1.179192137	0.499719313	1.858664962	0.000670361	1611	0.003518924
SEC24D	8	0.750025274	0.374629903	1.125420644	0.0000901	1612	0.00069727
LANCL3	-8	-0.592182538	-0.855393563	-0.328971514	0.0000104	1613	0.000120007
MAFF	8	0.595971206	0.329940716	0.862001697	0.0000113	1615	0.00012859
F3	8	0.779658532	0.382546785	1.176770279	0.000119066	1622	0.000876105
FCGRT	-6	-0.707777344	-1.053880281	-0.361674406	0.0000612	1623	0.000508091
PANK1	-8	-0.71183776	-1.060909974	-0.362765547	0.0000642	1625	0.000528989
C1orf54	8	0.655981515	0.346363909	0.965599122	0.0000329	1626	0.000303404
SLC28A3	8	0.734894067	0.368797246	1.100990887	0.0000834	1629	0.000654545
KCNJ2	-8	-0.698634519	-1.038999309	-0.358269728	0.0000575	1630	0.000480933
SLC1A1	-8	-0.656908836	-0.967722914	-0.346094758	0.0000344	1633	0.000314842
KDR	8	0.746340656	0.371764602	1.12091671	0.0000941	1637	0.000724468
HLA-DRB5	8	0.974018286	0.437504226	1.510532345	0.000373361	1638	0.002203142
CH25H	8	0.591487177	0.326920777	0.856053578	0.0000118	1640	0.000132617
ZNRF3	-6	-0.842379331	-1.286077808	-0.398680853	0.00019838	1641	0.001323391
SEMA4A	8	0.605350276	0.330253186	0.880447367	0.0000161	1646	0.000170159
CCDC3	8	0.869097805	0.40566386	1.33253175	0.000237286	1652	0.001529102
ERLEC1	8	0.652364549	0.34294282	0.961786278	0.0000359	1654	0.000326279
SAA4	7	0.877037799	0.407365034	1.346710565	0.000252299	1658	0.001607993
DEPDC7	-8	-1.165711061	-1.840466419	-0.490955703	0.000709079	1660	0.003686733
CD37	8	0.737976122	0.367312255	1.10863999	0.0000953	1661	0.000731523
CHST11	7	1.000470312	0.442531909	1.558408715	0.000440549	1663	0.002512862
CREB3L2	6	0.865579014	0.403326614	1.327831415	0.000242474	1664	0.001556772
HIF1A	8	0.696722634	0.354875266	1.038570002	0.0000648	1666	0.000532957
CDC14A	-8	-0.831843663	-1.270253457	-0.393433869	0.000200126	1668	0.001332569
GPR137B	8	0.594948051	0.325376622	0.86451948	0.0000152	1670	0.000162624
EIF4EBP2	-8	-0.613099736	-0.895923374	-0.330276097	0.0000215	1674	0.000215006
MICB	8	0.763674544	0.373267384	1.154081705	0.000126137	1675	0.000917475
GMFG	8	0.892578245	0.409940469	1.37521602	0.000289288	1676	0.001790485
B9D1	8	0.706054654	0.356550637	1.055558671	0.0000751	1677	0.000600889
CBR3	8	0.779565523	0.377362917	1.181768129	0.00014535	1678	0.001028751
TPH1	-8	-0.699310714	-1.044161111	-0.354460318	0.0000705	1679	0.000571536
KRT6A	8	0.62269882	0.332568608	0.912829031	0.0000259	1681	0.000250828
BNIP3	6	0.800576576	0.38302458	1.218128572	0.000171374	1685	0.001175895
SORD	8	0.699520608	0.354187449	1.044853768	0.0000718	1687	0.000579747
ILDR1	-8	-0.603671764	-0.880448633	-0.326894894	0.0000191	1688	0.000195119
ADAM12	8	0.623713481	0.332419691	0.915007271	0.0000271	1693	0.00025925
CPT1A	-8	-0.796660332	-1.211773438	-0.381547227	0.000168934	1696	0.001162302
AZGP1	8	1.068956082	0.459484857	1.678427308	0.000586904	1697	0.003156174
STX3	-6	-0.614913907	-0.900226512	-0.329601302	0.000024	1698	0.000236077
OSBPL8	8	0.600389411	0.325211922	0.875566901	0.000019	1705	0.000194265
MYDGF	7	0.611402835	0.328281696	0.894523973	0.0000231	1707	0.000229055
PDIA4	8	0.694256856	0.351765645	1.036748066	0.000071	1708	0.000573918
EFNA5	-8	-0.691981899	-1.032874347	-0.35108945	0.0000693	1709	0.000563385
CAVIN3	7	0.819442172	0.387074566	1.251809778	0.000203517	1712	0.001350865
EVI2A	6	0.713196999	0.356869992	1.069524006	0.0000875	1715	0.000680992
ABAT	-8	-0.926748167	-1.4360838	-0.417412534	0.000362194	1716	0.002150012
SH3PXD2B	6	0.720329834	0.358471795	1.082187873	0.0000956	1724	0.000732992
INPP5J	-8	-0.721371429	-1.084054796	-0.358688063	0.0000969	1725	0.000739639
ATPAF1	-8	-0.600232746	-0.876285298	-0.324180195	0.0000203	1729	0.000205208
PTP4A3	8	0.791240981	0.378257333	1.204224628	0.000173257	1731	0.00118648
BTNL3	-8	-0.608935912	-0.89150838	-0.326363444	0.000024	1732	0.00023652
TMC6	8	0.593670456	0.321977103	0.865363809	0.0000185	1733	0.00019004
RPS6KA6	-8	-0.997240168	-1.55830664	-0.436173695	0.00049464	1736	0.002753185
MLKL	8	0.772084347	0.371474931	1.172693763	0.000158481	1738	0.001103191
ELOVL5	8	1.000886299	0.436186607	1.565585992	0.000512983	1740	0.002834329
KMO	8	0.823271963	0.385573656	1.260970269	0.000227342	1742	0.001477283
NAALADL1	-8	-0.965344359	-1.504887475	-0.425801242	0.000453623	1743	0.00257426
TM4SF5	-6	-0.70760132	-1.062571061	-0.352631578	0.0000934	1745	0.000719888
FILIP1L	6	0.899591863	0.406792807	1.392390919	0.000346415	1746	0.002073129
CLEC7A	6	0.84226552	0.39046511	1.294065931	0.000258339	1747	0.001637599
DYSF	8	0.775750368	0.371179904	1.180320833	0.000171164	1755	0.001174742
CALCRL	8	0.987064941	0.431052657	1.543077225	0.000502462	1756	0.002785033
PI15	6	0.958972974	0.423021462	1.494924486	0.000453283	1757	0.002572851
ACVR2A	-8	-0.735915901	-1.111966179	-0.359865623	0.000125271	1758	0.000912846
TSTA3	8	0.708106522	0.351914753	1.064298292	0.0000976	1762	0.000743965
SCIN	-8	-0.853555538	-1.314230032	-0.392881045	0.000281782	1763	0.001751423
GUCY1A1	7	1.013044914	0.437910724	1.588179105	0.000555844	1764	0.003014937
IL15RA	8	0.662622989	0.338712535	0.986533442	0.0000608	1768	0.000505857
MCTP1	8	0.741213261	0.360718111	1.121708411	0.000134508	1769	0.000966252
GRK5	8	0.751002177	0.363070215	1.138934139	0.00014805	1773	0.001044145
GLIPR1	6	0.877807325	0.398712401	1.356902248	0.000329304	1775	0.001988241
HLA-DMA	6	1.152294593	0.476464052	1.828125135	0.000832524	1779	0.004190901
GJC1	6	0.680209851	0.342772308	1.017647395	0.0000779	1780	0.000617902
ANKRD22	8	0.958782383	0.421042853	1.496521913	0.000474791	1781	0.002663459
C9orf152	-6	-0.619569632	-0.913659869	-0.325479395	0.0000364	1783	0.000330012
SH3BP5	8	0.812523145	0.379534185	1.245512104	0.000235107	1784	0.001516814
BANK1	8	0.941666053	0.415749468	1.467582637	0.000449183	1785	0.002552999
ADAMTS9	6	1.079761537	0.454830963	1.70469211	0.000708042	1786	0.003682029
SGMS1	6	0.711908293	0.351125026	1.07269156	0.000109975	1788	0.000820002
PKDCC	-8	-0.715795938	-1.079675784	-0.351916092	0.000115499	1794	0.000854375
FERMT2	6	0.784918625	0.371164658	1.198672593	0.000200662	1795	0.001335416
GNLY	8	0.664737385	0.337266502	0.992208268	0.0000693	1797	0.000563385
SELENOM	7	0.788687581	0.371869166	1.205505996	0.000208435	1798	0.001377927
FTH1	-8	-0.664069416	-0.991268124	-0.336870709	0.0000695	1800	0.00056477
IHH	-8	-0.727552901	-1.100524065	-0.354581737	0.000131682	1801	0.000949378
SLC16A14	8	1.04112453	0.44236873	1.639880329	0.000654382	1805	0.003448036
APIP	8	0.762194917	0.363710434	1.1606794	0.000177619	1811	0.001212177
NAT2	-8	-0.607112309	-0.893799696	-0.320424921	0.0000332	1813	0.000305716
CRIP2	8	0.597423818	0.317554285	0.877293352	0.0000287	1815	0.000271282
BST2	8	0.827999649	0.381717528	1.27428177	0.000276501	1822	0.001726303
IRF4	8	0.96146363	0.418961303	1.503965956	0.000513533	1824	0.002835679
NXPE1	-6	-0.666819727	-0.997073727	-0.336565727	0.0000758	1825	0.000605195
LATS2	8	0.693645574	0.343949172	1.043341977	0.000101192	1826	0.000764994
AFG3L2	-6	-0.639688087	-0.950470151	-0.328906023	0.0000548	1827	0.000461901
VSIG2	-6	-0.727722983	-1.102065822	-0.353380144	0.00013887	1828	0.000990232
AGTRAP	8	0.597543824	0.316977449	0.8781102	0.0000299	1829	0.00028095
SCN9A	-8	-0.62674942	-0.928471077	-0.325027763	0.0000467	1830	0.000405567
FLI1	6	0.637784408	0.327772563	0.947796253	0.0000553	1834	0.000465453
PLEKHA6	-8	-0.722847085	-1.094251786	-0.351442385	0.000136413	1835	0.000976661
ESPN	-8	-0.62185776	-0.920542526	-0.323172995	0.0000449	1836	0.000392493
RND1	8	0.586306588	0.313232419	0.859380757	0.0000257	1837	0.000249557
CD40	8	0.958078877	0.416638174	1.499519581	0.000524046	1838	0.002879184
KCNJ15	8	0.799865463	0.372213353	1.227517572	0.000246521	1841	0.001576216
UCP2	6	0.727327284	0.351998629	1.10265594	0.00014581	1843	0.001031222
FAM162A	-8	-1.006744721	-1.583643503	-0.42984594	0.000625455	1845	0.003325179
GUCY1B1	7	1.035239178	0.437297376	1.63318098	0.00069041	1857	0.003608524
LILRB3	8	0.688051959	0.340350764	1.035753153	0.000105105	1861	0.000790075
THBD	8	0.9101921	0.402051408	1.418332792	0.000446881	1862	0.002543253
S100A11	8	0.824234219	0.377817784	1.270650653	0.00029603	1864	0.001821691
BCAT1	8	0.731743986	0.352008743	1.111479229	0.000158843	1865	0.001105158
OCLN	-8	-0.639836203	-0.953211103	-0.326461303	0.0000629	1867	0.000519396
NRG1	6	0.696790298	0.341800512	1.051780083	0.000119521	1874	0.000878755
SHCBP1	6	0.727078617	0.349660463	1.104496771	0.000159508	1878	0.001109228
ETV7	8	0.59800716	0.314060335	0.881953985	0.0000366	1879	0.000331606
TREM1	8	0.90875412	0.39980453	1.41770371	0.000465938	1880	0.002630215
SLC43A3	8	0.727464528	0.349617712	1.105311344	0.000160974	1882	0.00111831
ICAM2	8	0.726899092	0.349272227	1.104525957	0.000161451	1883	0.001120223
PAX5	6	0.793407718	0.36757493	1.219240506	0.000260422	1884	0.001646491
EDIL3	-8	-0.728393032	-1.10715157	-0.349634494	0.000163759	1885	0.001133225
BLVRA	8	0.794133349	0.366973748	1.221292951	0.00026867	1901	0.001686483
DERL3	8	1.38812968	0.534060718	2.242198643	0.001444763	1903	0.006571278
QSOX1	6	0.689196127	0.337487882	1.040904372	0.000122693	1907	0.000896872
ALKAL2	-7	-0.592611757	-0.875045219	-0.310178296	0.0000391	1913	0.000350658
LTF	8	0.919706398	0.399284801	1.440127994	0.000532773	1919	0.002919354
SSR4	8	0.609625036	0.31380215	0.905447923	0.0000537	1925	0.000454436
CMBL	-8	-0.641019864	-0.959770998	-0.322268731	0.000081	1928	0.000637249
TFCP2L1	-6	-0.597790292	-0.885233969	-0.310346614	0.0000458	1929	0.00039858
ACPP	8	0.838674207	0.376207251	1.301141163	0.000378909	1931	0.00222646
PTPRC	6	0.964269185	0.410805595	1.517732776	0.000638435	1932	0.003378067
HSPB3	-8	-0.848551415	-1.318538134	-0.378564696	0.000402141	1935	0.002332952
ZFP3	-8	-0.649786347	-0.97543803	-0.324134664	0.000092	1938	0.000709498
SPINK5	8	0.67825154	0.331712665	1.024790415	0.000125017	1940	0.000911469
PMM1	-8	-0.673697656	-1.017201846	-0.330193465	0.000121055	1946	0.000887928
HSD3B2	-8	-1.111348923	-1.771848443	-0.450849402	0.00097441	1947	0.00476732
HAVCR1	-8	-0.755296979	-1.158749885	-0.351844072	0.000243298	1952	0.001560624
SCGB2A1	-8	-0.615775322	-0.917845469	-0.313705174	0.0000646	1955	0.000531949
PLOD1	8	0.611063549	0.312253148	0.90987395	0.0000612	1957	0.000508091
FCRL3	8	0.753840412	0.350665073	1.157015751	0.000247669	1967	0.001582466
PPM1K	8	0.610028248	0.311403447	0.908653049	0.0000623	1969	0.000515891
LGALS1	6	0.799857567	0.362936305	1.236778829	0.00033317	1970	0.002008972
EPSTI1	8	0.598635612	0.307908542	0.889362682	0.0000544	1973	0.000459442
PFKP	8	0.610148179	0.310752056	0.909544302	0.0000649	1976	0.000533307
SLC5A1	8	0.906955216	0.391542033	1.4223684	0.000562911	1984	0.003045559
CDKN2B-AS1	-7	-0.989209281	-1.565744338	-0.412674225	0.000771357	1993	0.003947079
LOC100506730	-6	-0.610958832	-0.912264415	-0.309653249	0.0000706	1994	0.000571965
RAB34	8	0.68254116	0.328902891	1.036179428	0.000155051	1995	0.0010831
PTPRO	-8	-0.700230593	-1.066994038	-0.333467147	0.000182566	1997	0.001239862
ARRDC4	-8	-0.613432931	-0.917118494	-0.309747369	0.0000752	2002	0.000601684
SNX10	8	0.83305778	0.369252381	1.29686318	0.000430957	2003	0.002467749
SESTD1	8	0.619340215	0.311086016	0.927594414	0.0000822	2004	0.000646217
CYP2S1	-8	-0.813155038	-1.263276277	-0.363033798	0.000399032	2007	0.002320719
CD79B	8	0.596836962	0.304034325	0.8896396	0.0000647	2018	0.000532489
CYP3A4	-8	-0.747344558	-1.150599814	-0.344089302	0.000280841	2023	0.001747109
TCIM	7	0.596282617	0.303288204	0.889277029	0.0000664	2025	0.000543349
SPARCL1	6	0.900175402	0.385144379	1.415206425	0.000613351	2028	0.003270186
ELK3	8	0.774766554	0.350967187	1.198565921	0.000339544	2031	0.002042099
ALPL	8	0.78902449	0.354653712	1.223395269	0.000370531	2032	0.002190128
CAVIN1	7	0.62083489	0.309149173	0.932520606	0.0000946	2034	0.000727187
TMC4	-6	-0.596472537	-0.890692434	-0.302252639	0.0000708	2044	0.000573367
PDHA1	-6	-0.619252851	-0.930172883	-0.308332818	0.0000948	2045	0.000727864
ARHGAP15	8	0.613963895	0.306841923	0.921085867	0.0000892	2046	0.00069245
SPARC	6	1.072692715	0.431223688	1.714161742	0.001047166	2047	0.005060185
C5AR1	6	0.862409776	0.373708408	1.351111145	0.000542704	2048	0.002960957
THRB	-6	-1.010967217	-1.607913095	-0.414021339	0.000902343	2051	0.004472859
ADGRG6	7	1.087110547	0.434894132	1.739326962	0.001087487	2052	0.005217917
CCL24	8	0.906379408	0.384864123	1.427894693	0.000658343	2056	0.003466286
TMEM72	-8	-1.082198604	-1.731534347	-0.432862862	0.001088769	2057	0.0052229
ALDH5A1	-8	-0.720485477	-1.107875791	-0.333095162	0.000267156	2079	0.001679249
THEMIS2	6	0.992792214	0.405984094	1.579600334	0.000913263	2080	0.00451707
HNF4A	-8	-0.648820211	-0.984003221	-0.313637201	0.000148275	2082	0.001044943
RNF213	6	0.741099952	0.338166962	1.144032943	0.000312285	2083	0.00190489
EFNA1	-8	-0.839195617	-1.314114999	-0.364276236	0.000533573	2084	0.002922011
RMND5A	-8	-0.69269763	-1.060296311	-0.325098948	0.000221338	2085	0.001446071
TNFRSF9	8	0.621347705	0.305413302	0.937282109	0.000115891	2096	0.000857049
TNFAIP6	8	1.222584939	0.467543352	1.977626525	0.001505456	2110	0.006804542
GPX8	8	1.145668687	0.445960169	1.845377205	0.001331282	2112	0.006156508
TNFRSF12A	8	0.591075894	0.29637871	0.885773078	0.0000846	2113	0.000662725
LEAP2	-8	-0.780048837	-1.213791781	-0.346305894	0.000423764	2115	0.00243256
CEP128	6	0.832534525	0.360019228	1.305049822	0.00055377	2122	0.003006612
HLA-DRA	6	1.145510794	0.444968584	1.846053004	0.001351147	2124	0.006227704
NQO2	8	0.660662704	0.313546333	1.007779075	0.000191193	2129	0.001284674
CNTN4	-8	-0.748317762	-1.160176812	-0.336458711	0.000369289	2136	0.002184677
NECTIN3	-7	-0.595243497	-0.895050363	-0.295436631	0.0000997	2140	0.000756475
ENPP3	-8	-0.602548974	-0.908172128	-0.29692582	0.000111476	2145	0.000829237
CLEC2B	8	0.691197268	0.320272708	1.062121829	0.000259918	2150	0.00164489
LAIR2	8	0.600378014	0.296239879	0.904516148	0.00010927	2151	0.000815439
KCNE3	8	0.665436286	0.312941309	1.017931263	0.0002156	2158	0.00141747
TSPAN11	6	0.680118599	0.316650703	1.043586495	0.000244961	2161	0.001568103
AIF1	8	0.721813899	0.327607743	1.116020056	0.000332196	2162	0.002004403
CADM1	8	0.994885691	0.400234038	1.589537343	0.001041276	2165	0.005033468
HM13	8	0.587810207	0.292144445	0.883475968	0.0000976	2166	0.000743783
RAB8B	6	0.681621548	0.316684901	1.046558194	0.000251446	2167	0.001602926
ZNF57	-8	-0.664210184	-1.016402287	-0.312018082	0.000218715	2168	0.001433138
CYSLTR1	6	0.692742798	0.318658628	1.066826967	0.000283934	2178	0.001761655
OXR1	-8	-0.589201232	-0.886901783	-0.291500681	0.000104839	2179	0.00078829
DPY19L1	6	0.870446243	0.365482337	1.375410149	0.000728705	2185	0.003772582
CLDN23	-8	-0.784495003	-1.226411305	-0.342578702	0.00050263	2186	0.00278541
TM4SF1	8	0.741814193	0.330971259	1.152657126	0.000401809	2192	0.002331513
AKR1B1	8	0.631067447	0.301593884	0.960541011	0.000173981	2196	0.001190848
STAT4	8	0.653609521	0.307387378	0.999831664	0.000215528	2200	0.001417416
MIR100HG	7	0.661571358	0.309445979	1.013696738	0.000231075	2202	0.001497046
IKZF3	6	0.631532595	0.300942696	0.962122495	0.000180999	2211	0.001231078
EMP3	6	0.722128612	0.324512037	1.119745188	0.000371455	2213	0.002194233
RAB30	8	0.596290315	0.291504778	0.901075852	0.000125808	2214	0.000915795
SMPDL3A	-8	-0.660409987	-1.013244388	-0.307575585	0.000243959	2223	0.001563787
ASRGL1	8	0.903766668	0.371549588	1.435983747	0.000873942	2224	0.004363133
IFI6	8	0.898844906	0.369337813	1.428351999	0.000877664	2237	0.0043784
SLAMF7	8	1.003558341	0.39690878	1.610207902	0.001185703	2241	0.005610296
CPVL	8	0.619419938	0.29537286	0.943467017	0.000179323	2246	0.001222307
HSD11B1	8	0.659389208	0.30573126	1.013047156	0.000257865	2247	0.001636244
CALD1	6	0.680212885	0.311007557	1.049418213	0.000305043	2248	0.001869312
UNC5CL	8	0.812217117	0.34533489	1.279099345	0.000650405	2250	0.003430977
SELPLG	8	0.719729551	0.320664015	1.118795087	0.000407979	2263	0.002359563
RMDN2	-8	-0.957179493	-1.531706905	-0.382652081	0.00109326	2265	0.005239299
ACSL1	8	0.617175092	0.293773908	0.940576277	0.000183748	2267	0.001244552
ZNF704	-8	-0.90163718	-1.435571597	-0.367702763	0.000933875	2268	0.004598071
CCL22	8	0.620714382	0.294524016	0.946904747	0.000191741	2269	0.001287426
MANF	8	0.660894673	0.304852386	1.016936961	0.00027462	2270	0.001716544
MYLIP	-8	-0.5951815	-0.902586472	-0.287776528	0.000147774	2273	0.001042994
CTSB	8	0.612252806	0.292079709	0.932425904	0.000178284	2274	0.0012157
ST6GAL2	-6	-0.59957869	-0.910374862	-0.288782518	0.000156134	2276	0.001089032
STBD1	-8	-0.791814291	-1.245578073	-0.33805051	0.000625931	2289	0.00332707
EAF2	8	0.8753475	0.359420049	1.391274952	0.000883013	2292	0.004395816
CD82	8	0.648968995	0.300105572	0.997832419	0.000266355	2302	0.001675217
TGFB1	6	0.885285172	0.360777822	1.409792523	0.000939285	2308	0.004619287
SLC17A9	6	0.62270694	0.292714562	0.952699319	0.000216861	2310	0.00142383
SLC38A4	-8	-1.500388871	-2.471785475	-0.528992267	0.002467496	2321	0.010117678
GRAMD2B	-7	-0.612822798	-0.93617588	-0.289469716	0.000203567	2323	0.001350874
WDR78	-8	-1.112856753	-1.805851725	-0.41986178	0.001647077	2327	0.007323905
PLXNC1	8	0.644901479	0.29732282	0.992480138	0.000276325	2328	0.00172559
PIK3CD	6	0.589680829	0.283120747	0.89624091	0.000163201	2330	0.001130398
EDN1	-8	-0.839760438	-1.332354477	-0.347166399	0.000833897	2341	0.004196295
ACKR4	8	0.907003623	0.364022775	1.449984471	0.001060538	2346	0.005111499
CPT2	-6	-0.655716578	-1.012439468	-0.298993689	0.000314877	2348	0.001917761
CD300A	6	0.61930624	0.28964645	0.94896603	0.000231382	2349	0.001497989
HLA-DQB1	8	0.949784136	0.374853929	1.524714343	0.001204305	2350	0.005678661
MMRN2	6	0.638235395	0.294066118	0.982404671	0.00027841	2361	0.001734564
LPCAT1	6	1.368009632	0.488186093	2.247833172	0.002307645	2362	0.009584969
KCNN3	6	0.995234457	0.386536116	1.603932798	0.001352588	2363	0.006230224
IGSF6	8	0.841393036	0.346035388	1.336750684	0.00087124	2364	0.004351983
CLMP	6	0.708830416	0.311692276	1.105968556	0.00046835	2367	0.002639551
MPP7	-8	-0.762289014	-1.199330545	-0.325247482	0.000629501	2368	0.003341585
CPEB4	8	0.611863052	0.286803339	0.936922765	0.000224908	2370	0.001465954
FCER1G	8	1.070037377	0.405351418	1.734723337	0.001603736	2373	0.00716205
MB	-8	-0.667905031	-1.034912853	-0.30089721	0.000361268	2374	0.002145402
CA4	-8	-0.659822018	-1.020988	-0.298656036	0.000342674	2375	0.002056928
SLC15A3	6	0.708903806	0.310870679	1.106936932	0.000481704	2385	0.002693558
CTSC	8	0.877342131	0.353655133	1.401029128	0.001025039	2391	0.004977435
AMN	-6	-1.063261025	-1.723998585	-0.402523465	0.001610599	2392	0.007189243
MADCAM1	8	0.684309881	0.303878325	1.064741437	0.000422637	2394	0.002428092
TMEM92	8	0.660248222	0.297706694	1.02278975	0.000357773	2396	0.002128759
FAM189A1	-8	-0.796483943	-1.260671834	-0.332296052	0.000770908	2399	0.003945822
TMEM170A	-6	-0.643341599	-0.993422761	-0.293260436	0.000316007	2401	0.001922965
IL1R1	8	0.65900935	0.297012961	1.02100574	0.000359597	2404	0.002136873
PLAAT3	7	0.647637215	0.293887418	1.001387012	0.000332895	2414	0.002007745
ME1	6	1.020450223	0.389798872	1.651101574	0.001517078	2417	0.006849826
SLCO1B3	8	1.041508919	0.395042633	1.687975205	0.001590416	2419	0.007118541
ARL4C	6	0.631543426	0.289393691	0.973693162	0.000297208	2420	0.00182854
TCL1A	8	0.644834817	0.29270445	0.996965185	0.000331742	2422	0.002002097
CCL3	6	0.865049462	0.348535812	1.381563112	0.001028841	2424	0.004992415
NMT2	-8	-0.717933774	-1.125062251	-0.310805297	0.000547814	2429	0.002980666
SERPINF1	8	0.66392397	0.296572166	1.031275774	0.000396667	2439	0.00231034
PLA2G12A	-8	-0.619717838	-0.954184256	-0.285251421	0.000281747	2440	0.001751423
CCNJL	-8	-0.666123723	-1.036043777	-0.29620367	0.000416577	2452	0.002401696
GALNT2	8	0.686947837	0.301397006	1.072498667	0.000479188	2453	0.002683259
EPB41L5	-8	-0.671006277	-1.044748388	-0.297264166	0.000433397	2455	0.002479681
PRR26	-6	-0.650012994	-1.008310185	-0.291715803	0.000376955	2460	0.002219192
LGALS2	-8	-0.689016148	-1.078079297	-0.299953	0.000518481	2488	0.002858528
QKI	6	0.747107145	0.314479684	1.179734605	0.000712627	2490	0.00370311
ADAMTS5	8	0.738800711	0.312296665	1.165304758	0.000686042	2492	0.003591085
ACVR1C	-8	-0.7185812	-1.130340106	-0.306822293	0.000625218	2495	0.003325179
TMTC1	6	0.848367275	0.339107676	1.357626875	0.001094362	2500	0.005243145
NTPCR	-6	-0.588038985	-0.902448195	-0.273629776	0.000246646	2504	0.001576658
CAV2	6	0.60841209	0.278362872	0.938461308	0.000302682	2519	0.001858112
SLC7A7	6	0.641889873	0.28651602	0.997263726	0.000399881	2524	0.002325171
B3GNT8	-6	-0.714609618	-1.125330292	-0.303888944	0.00064933	2540	0.0034266
TUBB6	8	0.76439864	0.315604007	1.213193272	0.000843044	2547	0.004232728
IKZF1	8	0.587662888	0.271600675	0.903725102	0.000268211	2548	0.00168436
IL24	8	0.822024607	0.329997111	1.314052102	0.001058533	2549	0.005102717
NBPF1	-7	-0.614058246	-0.950873746	-0.277242746	0.000352554	2559	0.002102191
MAST2	-6	-0.586307314	-0.902485018	-0.27012961	0.000278543	2565	0.001734775
CASP10	8	0.602425215	0.274019178	0.930831253	0.000323967	2566	0.001963252
PTPN21	-8	-0.660287239	-1.032310232	-0.288264247	0.000503939	2567	0.002790549
PDZK1	-8	-0.592439723	-0.914285225	-0.270594222	0.000308781	2587	0.001888479
TPM4	8	0.648927897	0.284217719	1.013638075	0.000487816	2592	0.002722272
MX2	6	0.621329335	0.277255658	0.965403011	0.000401176	2596	0.002328809
NUDT7	-8	-0.609867678	-0.945544911	-0.274190445	0.000369562	2609	0.002185367
PPP1R14C	-6	-0.608964239	-0.94446358	-0.273464898	0.000374363	2615	0.002207194
CLIC2	8	0.591045841	0.268813991	0.91327769	0.000324372	2618	0.00196528
MCAM	8	0.97640222	0.364965935	1.587838504	0.001748865	2624	0.007693018
JAK2	8	0.68012097	0.2901975	1.07004444	0.000629322	2628	0.003341271
PRLR	-8	-0.719607549	-1.139924801	-0.299290296	0.00079201	2639	0.004026805
APCDD1	8	0.763352271	0.309668121	1.217036422	0.000974582	2645	0.004767325
GDPD2	-8	-0.656349256	-1.029423478	-0.283275034	0.000564412	2646	0.003053087
LPL	6	0.613622407	0.272816495	0.954428318	0.000417255	2647	0.002405106
DEFB1	-8	-1.203521831	-1.984300373	-0.422743289	0.002518056	2653	0.010290156
SERPINB9	8	0.998188281	0.368692872	1.62768369	0.001884175	2654	0.008158855
TRHDE	-8	-1.055198335	-1.726988221	-0.383408449	0.002079982	2655	0.008814531
OPN3	-8	-0.713753163	-1.130831281	-0.296675044	0.000796175	2660	0.004041518
KLK6	8	0.700380565	0.293180626	1.107580503	0.000748627	2665	0.003849963
TMEM204	8	0.600049782	0.268398237	0.931701328	0.000390949	2678	0.002284922
JAK3	6	0.883484075	0.338427986	1.428540163	0.001488506	2679	0.006744761
GBP4	6	0.825004343	0.323713828	1.326294857	0.001256948	2680	0.005871237
SRM	8	0.645182279	0.279060269	1.011304289	0.000552625	2685	0.003001565
LRRK2	8	0.65045216	0.280216939	1.020687382	0.000574479	2687	0.003099114
RGS18	8	0.817481258	0.321227654	1.313734862	0.00124372	2688	0.005825462
CARD16	8	0.752797728	0.304871971	1.200723485	0.000987811	2692	0.004821032
ANGPTL4	8	0.695987594	0.290940436	1.101034752	0.000757754	2693	0.003889005
PDK4	-6	-0.711809444	-1.12908862	-0.294530267	0.000827659	2695	0.004170778
NTRK2	-8	-0.776130878	-1.242125136	-0.31013662	0.001096987	2713	0.005250838
METTL7A	-8	-0.594356404	-0.923044433	-0.265668375	0.000393893	2714	0.002297666
CYP27A1	-6	-0.726878987	-1.155859684	-0.297898291	0.000896867	2715	0.004449676
FCGR3B	7	2.06755565	0.660093475	3.475017825	0.003987128	2731	0.015032266
PDK1	8	0.61964924	0.270733348	0.968565132	0.000500006	2732	0.002774179
LAMA4	6	0.652819924	0.278502033	1.027137816	0.000630305	2735	0.003343942
SEC24A	8	0.6291632	0.272210854	0.986115547	0.000551055	2741	0.002994203
EBF1	6	0.758279992	0.303191989	1.213367996	0.001091764	2751	0.00523393
L1TD1	8	0.918492433	0.342834216	1.49415065	0.001764655	2754	0.00774256
SFRP2	6	0.732505947	0.296457826	1.168554067	0.000993035	2757	0.004843978
CHST2	8	0.884060411	0.333062912	1.435057911	0.001662523	2774	0.007377668
UGT1A8	-7	-1.178633899	-1.94859364	-0.408674158	0.002697486	2777	0.010871898
TTYH3	8	0.718190023	0.2914627	1.144917346	0.000971489	2781	0.0047547
CD34	8	0.63153333	0.270620591	0.992446069	0.000604495	2782	0.003234111
TRIM69	8	0.678542898	0.281049476	1.07603632	0.000820559	2798	0.004142646
TIE1	8	0.606548755	0.262922559	0.950174952	0.000540952	2808	0.002952847
CR2	8	0.748918115	0.296821993	1.201014237	0.001167223	2812	0.005538494
RHOQ	6	0.852328309	0.321477591	1.383179027	0.001650128	2830	0.007332791
CTSE	8	0.725078374	0.290289801	1.159866948	0.001081007	2831	0.005195798
KLF7	6	0.657127365	0.273817445	1.040437284	0.000779243	2837	0.00397804
HLA-DPA1	8	0.984494402	0.353708557	1.615280248	0.002220775	2853	0.009300415
ARHGAP29	6	0.709225272	0.285387857	1.133062686	0.001039206	2855	0.005031478
PGM2L1	8	0.654993247	0.27148585	1.038500643	0.000815653	2873	0.004120122
FAIM2	8	0.674222457	0.27544793	1.072996984	0.000920433	2886	0.004546353
RGS4	8	0.683153907	0.277418119	1.088889695	0.000966602	2889	0.004734109
CD180	8	0.711187649	0.28405435	1.138320948	0.001100882	2890	0.005265862
43892	-8	-0.695985838	-1.112386494	-0.279585183	0.001053077	2904	0.005082574
GVINP1	6	0.628857727	0.263522789	0.994192665	0.000741592	2907	0.003822253
HIST2H2AA3	7	0.615135703	0.26003847	0.970232935	0.00068566	2911	0.003589761
TSHZ1	-8	-0.653317279	-1.03788571	-0.268748849	0.000869552	2926	0.004345107
SLC25A37	8	0.928117589	0.33555388	1.520681297	0.002141719	2928	0.009023596
TMC5	6	0.857168182	0.317845334	1.39649103	0.001839124	2929	0.007993837
ITGA8	8	0.619261611	0.260272258	0.978250965	0.000722317	2934	0.003746475
MYO15B	-6	-0.619961364	-0.981104466	-0.258818263	0.000766548	2957	0.003926902
DDAH2	-6	-0.789372974	-1.27993822	-0.298807728	0.001611618	2969	0.007191488
PSD3	-6	-0.684135849	-1.094818914	-0.273452783	0.001094627	2972	0.005243145
CD80	8	0.608977357	0.253736197	0.964218517	0.000779716	3011	0.003978992
TMEM220	-8	-0.621364175	-0.986799308	-0.255929041	0.000860366	3014	0.004305385
ECM1	8	0.612941751	0.253821949	0.972061553	0.000822099	3017	0.004148167
FCMR	7	0.609503077	0.253000369	0.966005786	0.000805501	3019	0.004079934
GABRA2	-6	-0.585729939	-0.924210398	-0.24724948	0.000694714	3029	0.003627617
ADAMTS1	6	0.930413168	0.32937913	1.531447206	0.002412825	3033	0.009934448
DSE	6	0.719242251	0.278142055	1.160342446	0.001394208	3035	0.006387392
EYA2	-8	-0.605261532	-0.95918686	-0.251336204	0.000802848	3037	0.004069458
TFPI2	6	0.828273812	0.303078048	1.353469577	0.00199475	3055	0.00852985
CLCN2	-6	-0.599275165	-0.949775162	-0.248775168	0.000804936	3059	0.004078555
RGS2	6	0.799351926	0.295111565	1.303592288	0.001889632	3083	0.008177935
DNAJC10	8	0.725254789	0.277279515	1.173230063	0.001508172	3085	0.006815028
CDK3	-8	-0.609068705	-0.968794524	-0.249342886	0.000905	3096	0.004484434
CKAP2	8	0.886872503	0.315002834	1.458742173	0.002369158	3100	0.009790831
PDK2	-8	-0.846293037	-1.388283871	-0.304302203	0.002210482	3107	0.009264271
CD74	6	1.033749344	0.34981793	1.717680757	0.00305203	3138	0.012039572
SERPINB3	8	1.202869625	0.392932579	2.012806672	0.003604814	3140	0.013828545
TMEM63C	-8	-0.813372384	-1.332898909	-0.293845859	0.002151177	3174	0.009053859
KIAA1211	-6	-0.710966147	-1.152998052	-0.268934243	0.001619259	3182	0.007217491
SSR3	6	0.591274224	0.240582759	0.941965689	0.000951303	3198	0.004670671
DSG3	8	0.873160097	0.306570775	1.439749419	0.002523882	3202	0.010309427
S1PR3	7	0.733492515	0.273077732	1.193907298	0.001793568	3204	0.007833996
AREG	7	0.766201391	0.28060622	1.251796562	0.001984451	3207	0.008495902
ZEB1	6	0.777272867	0.282744294	1.27180144	0.002066091	3215	0.008769946
HMGA2	-6	-0.738479158	-1.203379226	-0.27357909	0.00184982	3216	0.008035598
ATP2B1	-8	-0.611243208	-0.978535208	-0.243951208	0.001107268	3231	0.005290954
NEURL1B	-7	-0.887495792	-1.466941856	-0.308049728	0.002682689	3243	0.010821655
PPP1R36	-6	-0.609359903	-0.976148405	-0.242571402	0.001129286	3248	0.005386002
C7orf31	-8	-0.868480278	-1.434027239	-0.302933317	0.002614094	3260	0.010608769
MAML3	-8	-0.585748626	-0.934768358	-0.236728895	0.001004209	3263	0.004887363
ADGRL4	7	1.11146261	0.362601948	1.860323273	0.003626008	3268	0.013887613
ZCCHC14	-6	-0.584969166	-0.935742313	-0.234196019	0.001081012	3323	0.005195798
TLR2	6	0.768031477	0.275749337	1.260313617	0.002229476	3325	0.009328439
LOXL2	6	1.274035112	0.400356221	2.147714003	0.004261841	3348	0.015870386
TNFAIP8	6	0.630193743	0.24293447	1.017453016	0.001425273	3349	0.006502662
ZBTB10	-8	-0.648684543	-1.050842294	-0.246526792	0.001569902	3367	0.007047103
FOXP2	-8	-0.728636956	-1.193589862	-0.26368405	0.002129872	3394	0.008987272
NPY	-8	-0.596292917	-0.959742684	-0.232843149	0.001301677	3414	0.006053775
GPR176	8	0.605591816	0.233370427	0.977813205	0.001428666	3440	0.006515694
AQP7	-8	-0.877570861	-1.459210979	-0.295930744	0.003104794	3457	0.012209675
SERF1A	-7	-0.832870227	-1.380506262	-0.285234192	0.002874928	3458	0.011452845
ERBB3	-8	-0.710796187	-1.165033206	-0.256559169	0.002162348	3460	0.009097961
CLU	6	0.81865369	0.280550299	1.356757081	0.002865329	3484	0.011424409
NLN	-8	-0.777238292	-1.284824311	-0.269652273	0.00268932	3506	0.010843692
SLAMF6	8	0.597686701	0.228578538	0.966794863	0.00150501	3516	0.006804051
SPON1	-8	-0.698167387	-1.146487426	-0.249847348	0.002271361	3539	0.009466721
RRAS2	-8	-0.614258446	-0.997603973	-0.230912919	0.001686179	3544	0.007463233
SRD5A3	6	1.042745834	0.330604455	1.754887214	0.004106568	3564	0.015411731
RHOJ	6	0.677680687	0.243738286	1.111623087	0.002207145	3569	0.009254462
TNFAIP2	6	0.613198995	0.228833707	0.997564283	0.001766973	3599	0.007750644
CEACAM7	-6	-0.69068562	-1.137983041	-0.243388199	0.002474517	3647	0.010144973
ENPP1	-8	-0.765679324	-1.271077575	-0.260281074	0.002984312	3650	0.011826027
GUCA1B	-8	-1.473253589	-2.510026573	-0.436480604	0.005351002	3662	0.019063894
PMP22	8	0.687630653	0.238867789	1.136393517	0.002671437	3735	0.010787201
RGS1	6	0.746316094	0.251002128	1.24163006	0.003145157	3766	0.012333584
PLVAP	8	0.842842889	0.273097293	1.412588484	0.003738329	3780	0.014229045
LOXL1	6	0.687967902	0.237327528	1.138608275	0.002770026	3784	0.011119218
C3AR1	6	0.585875571	0.21433407	0.957417071	0.001997365	3798	0.008536229
RBMS1	6	0.763922683	0.253233623	1.274611743	0.003369553	3825	0.01307368
TLR1	6	0.632877164	0.223773817	1.041980512	0.002429095	3829	0.009980786
C2CD4A	8	1.368823278	0.401675941	2.335970615	0.005537562	3830	0.019606685
TICAM2	7	0.595056222	0.213716716	0.976395727	0.002225223	3872	0.009313441
BMS1P20	6	1.564600473	0.448973284	2.680227661	0.005982621	3903	0.020850369
TXNDC5	8	0.726967735	0.2411991	1.21273637	0.003355455	3920	0.013024421
NR4A2	8	0.694364443	0.233637732	1.155091153	0.003138107	3928	0.01231287
GJA1	6	0.960365316	0.293505791	1.627224841	0.004763513	3977	0.017378464
CPA3	6	0.734593437	0.240149159	1.229037716	0.003592274	3986	0.013793739
HLA-DQA1	6	0.748531466	0.241987977	1.255074954	0.003776083	4025	0.014355094
CCR2	8	0.808959264	0.255365112	1.362553415	0.004182389	4048	0.015641426
VAV3	-6	-0.819152704	-1.384376269	-0.253929139	0.004504481	4160	0.016589876
PITX2	-8	-0.901981757	-1.531213012	-0.272750502	0.004961202	4163	0.017949241
TIFA	6	0.629695247	0.211128668	1.048261826	0.003192302	4168	0.012493839
SECTM1	-8	-0.605299757	-1.006647396	-0.203952117	0.003117022	4219	0.012250845
CLEC4E	8	0.736446317	0.232239199	1.240653434	0.004200098	4222	0.015689048
ABCB11	-8	-0.61792873	-1.029804116	-0.206053344	0.003276869	4231	0.012767415
SERPINE2	6	0.590273298	0.198666397	0.981880199	0.003134048	4288	0.01230561
PIK3AP1	6	0.645327615	0.210264784	1.080390446	0.003646686	4291	0.013947437
BUB1	6	0.622596449	0.204494541	1.040698356	0.003516222	4308	0.013540906
GULP1	-8	-0.589369314	-0.981629378	-0.19710925	0.00323123	4333	0.012621371
PPID	-8	-0.873005244	-1.486611487	-0.259399001	0.0052948	4339	0.018910581
ANXA6	6	0.7086127	0.221708826	1.195516574	0.004338744	4367	0.016081525
DPP4	-6	-0.617276306	-1.032670817	-0.201881795	0.003585404	4368	0.013776854
B4GALNT2	-8	-1.034037441	-1.772390981	-0.295683902	0.006053695	4398	0.021072579
EIF5A2	6	0.613268055	0.193842541	1.032693568	0.004159768	4589	0.015567548
SAMHD1	6	0.600958819	0.190307391	1.011610247	0.00412728	4633	0.015473743
S100A7	8	0.599389097	0.18879874	1.009979454	0.00422041	4654	0.015743463
PP7080	-6	-0.716279834	-1.219247268	-0.213312399	0.005251302	4688	0.018776893
MIR146A	6	0.630014592	0.191438494	1.068590689	0.004870316	4795	0.017689342
CD84	6	0.594226385	0.183880004	1.004572765	0.004536278	4797	0.016689242
ETNK1	-6	-0.605910582	-1.032099549	-0.179721615	0.005328549	5009	0.018994591
FCGR2B	6	0.73082145	0.20613698	1.25550592	0.006333611	5013	0.021851534
SDF2L1	8	0.636695439	0.185850652	1.087540227	0.005641614	5015	0.019897038
TXNDC15	6	0.642141638	0.186575426	1.097707851	0.005733248	5023	0.02015863
TYROBP	6	0.75567639	0.210906627	1.300446153	0.006552704	5055	0.022456747
TNFRSF17	6	0.948927429	0.253518695	1.644336163	0.007484305	5094	0.024998901
SLC11A1	6	0.626636302	0.179983095	1.07328951	0.005964078	5143	0.020804818
CD163	6	0.898653108	0.237036726	1.560269491	0.007764129	5255	0.025789091
EGR1	6	0.70012766	0.186473092	1.213782229	0.007551447	5517	0.025190779
MUC5B	6	0.754838119	0.196835176	1.312841061	0.008017309	5556	0.026453415
OSMR	8	0.850666604	0.213279559	1.488053648	0.008901914	5771	0.028846054
NR4A3	8	0.642178087	0.16746699	1.116889183	0.008016039	5787	0.026452358
PALM2-AKAP2	7	0.976575583	0.239071903	1.714079264	0.009450478	5836	0.030225218
TRIM40	8	0.591001527	0.15155071	1.030452345	0.008391823	6045	0.027477598
PCDH20	-8	-0.683359553	-1.19738563	-0.169333475	0.009170633	6124	0.029534739
THBS1	-6	-0.596995361	-1.05018122	-0.143809503	0.00982525	6509	0.031206454
STEAP4	8	1.031087148	0.217013573	1.845160723	0.013048385	7416	0.038973079
BMP3	-8	-0.85965396	-1.549116958	-0.170190963	0.014534583	8213	0.042473977
CNTFR	-8	-0.654720137	-1.190301925	-0.119138349	0.016577292	9247	0.047157174
MUC20	-6	-0.603082289	-1.096468243	-0.109696335	0.016587301	9250	0.047180827
